# Supplementary material for: Identification of lactylation-related biomarkers in osteoporosis from transcriptome and single-cell data
Source: Front Endocrinol (Lausanne). 2025 Aug 25;16:1621878. doi: 10.3389/fendo.2025.1621878 (PMC12414738; doi:10.3389/fendo.2025.1621878)
Supplement: Supplementary Table 4 — Gene Ontology Enrichment Analysis. [file Table4.xlsx]

## Sheet: GO
	ONTOLOGY	ID	Description	GeneRatio	BgRatio	pvalue	p.adjust	qvalue	geneID	Count
GO:0030684	CC	GO:0030684	preribosome	45696	76/19518	0.000412661364407841	0.00610589783233041	0.00214242029204576	EMG1/RRP1B	2
GO:0005925	CC	GO:0005925	focal adhesion	45724	422/19518	0.000518341302347606	0.00610589783233041	0.00214242029204576	MDC1/CSRP2/RPS11	3
GO:0030055	CC	GO:0030055	cell-substrate junction	45724	432/19518	0.000555081621120947	0.00610589783233041	0.00214242029204576	MDC1/CSRP2/RPS11	3
GO:0030688	CC	GO:0030688	preribosome, small subunit precursor	45665	15/19518	0.00613275567437999	0.0382138059606578	0.0134083529686519	RRP1B	1
GO:0071004	CC	GO:0071004	U2-type prespliceosome	45665	17/19518	0.0069479647201196	0.0382138059606578	0.0134083529686519	SF3B1	1
GO:0071010	CC	GO:0071010	prespliceosome	45665	17/19518	0.0069479647201196	0.0382138059606578	0.0134083529686519	SF3B1	1
GO:0005686	CC	GO:0005686	U2 snRNP	45665	29/19518	0.0118269435816224	0.0487861422741924	0.0171179446576114	SF3B1	1
GO:0005689	CC	GO:0005689	U12-type spliceosomal complex	45665	29/19518	0.0118269435816224	0.0487861422741924	0.0171179446576114	SF3B1	1
GO:0019843	MF	GO:0019843	rRNA binding	45696	68/18369	0.000372690701410112	0.00484497911833145	0.0027461420103903	EMG1/RPS11	2
GO:0008649	MF	GO:0008649	rRNA methyltransferase activity	45665	23/18369	0.00997498067242386	0.0450956710349535	0.0255602993720384	EMG1	1
GO:0140102	MF	GO:0140102	catalytic activity, acting on a rRNA	45665	24/18369	0.0104066933157585	0.0450956710349535	0.0255602993720384	EMG1	1
GO:0042805	MF	GO:0042805	actinin binding	45665	36/18369	0.0155744114243191	0.0471884505662719	0.0267464901995063	CSRP2	1
GO:0008307	MF	GO:0008307	structural constituent of muscle	45665	42/18369	0.0181494040639507	0.0471884505662719	0.0267464901995063	CSRP2	1
