# Supplementary material for: Identification of lactylation-related biomarkers in osteoporosis from transcriptome and single-cell data
Source: Front Endocrinol (Lausanne). 2025 Aug 25;16:1621878. doi: 10.3389/fendo.2025.1621878 (PMC12414738; doi:10.3389/fendo.2025.1621878)
Supplement: Supplementary Table 5 — Kyoto Encyclopedia of Genes and Genomes​ Pathway Enrichment Analysis. [file Table5.xlsx]

## Sheet: KEGG
	category	subcategory	ID	Description	GeneRatio	BgRatio	pvalue	p.adjust	qvalue	geneID	Count
hsa03008	Genetic Information Processing	Translation	hsa03008	Ribosome biogenesis in eukaryotes	45661	168/8865	0.0736881048821163	0.10315762289968	0.10315762289968	EMG1	1
hsa03010	Genetic Information Processing	Translation	hsa03010	Ribosome	45661	172/8865	0.0753913728989303	0.10315762289968	0.10315762289968	RPS11	1
hsa03040	Genetic Information Processing	Transcription	hsa03040	Spliceosome	45661	217/8865	0.0943917162899834	0.10315762289968	0.10315762289968	SF3B1	1
hsa04820	Cellular Processes	Cell motility	hsa04820	Cytoskeleton in muscle cells	45661	232/8865	0.100659601152518	0.10315762289968	0.10315762289968	CSRP2	1
hsa05171	Human Diseases	Infectious disease: viral	hsa05171	Coronavirus disease - COVID-19	45661	238/8865	0.10315762289968	0.10315762289968	0.10315762289968	RPS11	1
