# Supplementary material for: Identification of lactylation-related biomarkers in osteoporosis from transcriptome and single-cell data
Source: Front Endocrinol (Lausanne). 2025 Aug 25;16:1621878. doi: 10.3389/fendo.2025.1621878 (PMC12414738; doi:10.3389/fendo.2025.1621878)
Supplement: Supplementary Table 6 — Gene Set Enrichment Analysis Results for CSRP2-Associated KEGG Pathways​. [file Table6.xlsx]

## Sheet: 02.CSRP2_gesaKEGG_res
	ID	Description	setSize	enrichmentScore	NES	pvalue	p.adjust	qvalue	rank	leading_edge	core_enrichment
PHONG_TNF_TARGETS_UP	PHONG_TNF_TARGETS_UP	PHONG_TNF_TARGETS_UP	62	-0.642653	-2.90387	1e-10	2.02733333333333e-07	1.87087719298246e-07	1913	tags=50%, list=8%, signal=46%	JUN/CCL20/PLK2/TNFAIP2/DUSP1/CXCL8/TNFAIP3/BHLHE40/PTX3/EGR2/KLF6/REL/KDM6A/FOS/EREG/CD44/JUNB/EGR1/IER5/BIRC2/ZFP36/IER2/CD83/IER3/DUSP5/CXCL1/ZFP36L2/BTG1/NFKBIA/CSF2/IRF1
PICCALUGA_ANGIOIMMUNOBLASTIC_LYMPHOMA_DN	PICCALUGA_ANGIOIMMUNOBLASTIC_LYMPHOMA_DN	PICCALUGA_ANGIOIMMUNOBLASTIC_LYMPHOMA_DN	126	-0.543608	-2.8197	1e-10	2.02733333333333e-07	1.87087719298246e-07	4440	tags=56%, list=19%, signal=45%	LINC-PINT/HAUS3/EIF4G3/KLF4/TP53INP2/MGAT4A/DNAJB6/SLC2A3/KDM6B/PCIF1/GABARAPL1/PIGA/ZNF331/KLF10/ETNK1/RNF139/AMD1/CHD1/EIF5/JMJD1C/MOAP1/SUCO/NR4A3/EPC1/RGCC/CD69/JUN/SBDS/RAPGEF6/ZBTB10/IFRD1/CCDC59/TNFAIP3/PNPLA8/SIK3/MAP3K8/ING3/PTGER4/PRNP/JMY/TSPYL2/FOSB/B3GNT2/KLF6/REL/ID2/ZFAND2A/NAMPT/PPP1R15A/TSC22D2/DDX3X/YPEL5/CSRNP1/DUSP2/PPP1R15B/IER5/ZFP36/NR4A2/PELI1/TIPARP/PMAIP1/RGS1/SLC30A1/GA…
OSWALD_HEMATOPOIETIC_STEM_CELL_IN_COLLAGEN_GEL_UP	OSWALD_HEMATOPOIETIC_STEM_CELL_IN_COLLAGEN_GEL_UP	OSWALD_HEMATOPOIETIC_STEM_CELL_IN_COLLAGEN_GEL_UP	214	-0.392501	-2.18978	1e-10	2.02733333333333e-07	1.87087719298246e-07	3683	tags=38%, list=16%, signal=32%	KLF9/PEG10/IL1RN/IL6/CHEK1/SMC3/FBXO11/GPS2/TFAP2A/BRD4/SLC12A2/PSMD11/ALDH1A1/GPR183/CXCL3/CDKN1A/F3/SERPINB2/HNRNPDL/RPL23/JUN/AKAP13/YRDC/PLK2/SF3B1/DUSP1/CXCL8/PTGS2/TNFAIP3/SIK3/ODF2/PTGER4/PTX3/FOSB/PKP4/ARL4A/KLF6/IL1A/AGAP1/IL1B/DLEU2/PPP1R15A/ACSM3/FOS/EREG/SGK1/BTG2/DUSP2/PDE4B/CD44/JUNB/NUP160/EGR1/IER5/DSTYK/FH/ZFP36/CCL3/NR4A2/IER2/CD83/IER3/TIPARP/HCAR3/CCL4/CXCL10/PHF14/TNF/KLF2/CF…
FOSTER_TOLERANT_MACROPHAGE_DN	FOSTER_TOLERANT_MACROPHAGE_DN	FOSTER_TOLERANT_MACROPHAGE_DN	384	-0.316157	-1.9031	1.60757289658212e-10	2.44431458925311e-07	2.25567860120417e-07	4342	tags=33%, list=19%, signal=27%	PLAGL1/TAL1/TLK2/STX6/SFPQ/MGAT4A/AIM2/TNFSF9/BATF2/ANGPT1/CAMK2D/WDR59/TMEM219/CTNNAL1/SRSF3/DCP1A/PFKFB3/FZD1/FKBP5/IL6/PRKX/ST6GALNAC4/SOCS1/OTUD1/N4BP1/AKT3/DAXX/ETNK1/NR3C1/PARP8/PDSS1/ETV6/KPNA3/TRAF1/DLL1/ENG/TNFSF8/MPP7/NLRC5/CHD1/CXCL3/SRC/TMEM30A/MTMR7/DAAM1/SPHK1/HMGN3/GRAMD1A/SAMHD1/SLC12A4/SP110/MCF2L/FNBP4/TMCO3/CA2/GBP4/IRF2/LMNA/CDKN1A/MT2A/NFIL3/COL27A1/TMEM50B/SECTM1/RHOH/CD69/I…
UNTERMAN_IPF_VS_CTRL_B_CELL_DN	UNTERMAN_IPF_VS_CTRL_B_CELL_DN	UNTERMAN_IPF_VS_CTRL_B_CELL_DN	31	-0.742655	-2.89452	4.78618879514918e-10	5.80669360445549e-07	5.35857150503758e-07	2054	tags=74%, list=9%, signal=68%	NR4A1/ZNF331/GPR183/RHOH/CD69/JUN/SBDS/DUSP1/KLF6/PPP1R15A/FOS/BTG2/YPEL5/DUSP2/PDE4B/JUNB/EGR1/ZFP36/NR4A2/IER2/PELI1/CD83/AREG
AMIT_EGF_RESPONSE_40_HELA	AMIT_EGF_RESPONSE_40_HELA	AMIT_EGF_RESPONSE_40_HELA	42	-0.660549	-2.69831	7.80832521912427e-10	5.80669360445549e-07	5.35857150503758e-07	2584	tags=50%, list=11%, signal=44%	HES1/UBR5/JUN/ID1/PIAS1/DUSP1/PTGS2/KLF6/PPP1R15A/SGK1/BTG2/DUSP2/JUNB/EGR1/ZFP36/SEC23A/IER2/IER3/DUSP5/KLF2/RNF141
SEKI_INFLAMMATORY_RESPONSE_LPS_UP	SEKI_INFLAMMATORY_RESPONSE_LPS_UP	SEKI_INFLAMMATORY_RESPONSE_LPS_UP	71	-0.551273	-2.56147	5.74576348012038e-10	5.80669360445549e-07	5.35857150503758e-07	2730	tags=41%, list=12%, signal=36%	CXCL3/ADAMTS7/GBP4/CXCL16/PLK2/TNFAIP2/TNFAIP3/EGR2/SLC4A7/REL/STX11/EREG/NFKBIE/CD44/NFKBIZ/EGR1/BIRC2/CCL3/GCH1/IER3/TNIP1/FAS/CXCL10/ICOSLG/GADD45B/BTG1/GBP2/NFKBIA/RIPK2
JIANG_MELANOMA_TRM2_CD8	JIANG_MELANOMA_TRM2_CD8	JIANG_MELANOMA_TRM2_CD8	133	-0.434093	-2.27059	7.04241639851669e-10	5.80669360445549e-07	5.35857150503758e-07	2531	tags=32%, list=11%, signal=29%	HLA-DQA1/ITM2A/NR4A3/CCL5/RHOH/RGCC/CLEC2B/CD69/JUN/GBP5/DUSP1/TNFAIP3/MAP3K8/BHLHE40/PTGER4/PRNP/TSPYL2/FOSB/KLF6/REL/ID2/NAMPT/PPP1R15A/FOS/BTG2/YPEL5/CSRNP1/DUSP2/CD44/NFKBIZ/ZFP36/CCL3/NR4A2/PNRC1/CCL4/TNF/RGS1/GADD45B/BTG1/NFKBIA/CLK1/PTPRC/PHLDA1
JIANG_MELANOMA_TRM1_CD8	JIANG_MELANOMA_TRM1_CD8	JIANG_MELANOMA_TRM1_CD8	165	-0.411798	-2.19517	8.59260809603738e-10	5.80669360445549e-07	5.35857150503758e-07	4511	tags=40%, list=20%, signal=32%	GZMK/CCNH/LINC-PINT/ANXA1/DNAJB6/SLC2A3/KDM6B/CYCS/TNFSF9/GABARAPL1/NR4A1/IL7R/ELF1/ZNF331/SOCS1/NR3C1/DDIT4/GPR183/EIF5/TAGLN2/P2RY10/LMNA/CDKN1A/NR4A3/RHOH/RGCC/CLEC2B/CD69/JUN/NABP1/DUSP1/TNFAIP3/PTGER4/TSPYL2/FOSB/KLF6/REL/BCAS2/PPP1R15A/FOS/CHMP1B/DDX3X/NCL/BTG2/YPEL5/WSB1/CSRNP1/DUSP2/PDE4B/CD44/JUNB/NFKBIZ/ZFP36/NR4A2/IER2/PNRC1/TIPARP/RGS1/GADD45B/HSPA5/ZFP36L2/BTG1/NFKBIA/AREG/CLK1/PHLDA1
ZHANG_RESPONSE_TO_IKK_INHIBITOR_AND_TNF_UP	ZHANG_RESPONSE_TO_IKK_INHIBITOR_AND_TNF_UP	ZHANG_RESPONSE_TO_IKK_INHIBITOR_AND_TNF_UP	213	-0.362025	-2.02492	2.22891614865625e-09	1.35562680161273e-06	1.25100851627738e-06	3621	tags=31%, list=16%, signal=27%	IL1RN/PLAU/SPRR3/IL7R/CITED4/HIVEP1/CCNG2/N4BP1/NCK1/SAMD4A/TRAF1/DDIT4/CXCL3/C15orf48/CHST15/CDKN1A/DNAJC3/IGFL1/KRT6B/CCL5/CXCL16/NINJ1/IRAK2/ANKRD12/CCL20/IL15/TNFAIP2/LYN/SLC7A2/CXCL8/NCOA7/TNFAIP3/PTX3/KLF6/IL1A/IL1B/ABTB2/G0S2/SGK1/BTG2/NFKBIE/SLCO3A1/DDX52/FAM83B/HBEGF/KDM7A/RNF19B/NFKBIZ/BIRC2/GCH1/PELI1/CD83/PNRC1/TNIP1/HCAR3/CYTH1/CXCL10/EDN1/BCL2A1/CXCL1/MXD1/BTG1/NFKBIA/LAMB3/IRF1/ERN…
BLANCO_MELO_COVID19_SARS_COV_2_INFECTION_A594_ACE2_EXPRESSING_CELLS_RUXOLITINIB_UP	BLANCO_MELO_COVID19_SARS_COV_2_INFECTION_A594_ACE2_EXPRESSING_CELLS_RUXOLITINIB_UP	BLANCO_MELO_COVID19_SARS_COV_2_INFECTION_A594_ACE2_EXPRESSING_CELLS_RUXOLITINIB_UP	409	-0.291087	-1.75076	2.577113377217e-09	1.42490941456671e-06	1.31494435668144e-06	3446	tags=26%, list=15%, signal=23%	HIVEP1/DNAH17/LAMTOR3/LILRA6/LINC01089/ZNF639/SLCO5A1/KLF10/ESF1/TAF7L/KMT2E/AOC2/MED26/ALPK3/NR1D1/ZBTB20/KPNA5/TRAF1/MED30/CCNT1/EXPH5/ZNF77/PLD6/ARL5B/CXCL3/ADAM8/HES1/PPP4R1L/NPTX1/NRIP1/USPL1/CCDC13/NFIL3/NR4A3/ESR1/ZNF669/EPC1/IRAK2/JUN/C3orf38/HLA-F/ANKRD12/CCL20/ZBTB10/VAMP2/ADM/CHD2/BACH2/CXCL8/TNFAIP3/STON1/PTX3/FOSB/KLF6/REL/IL1A/MASP2/GPCPD1/ZNF674-AS1/PLEKHG2/ABTB2/STX11/PPP1R15A/FOS…
BLANCO_MELO_COVID19_SARS_COV_2_INFECTION_CALU3_CELLS_UP	BLANCO_MELO_COVID19_SARS_COV_2_INFECTION_CALU3_CELLS_UP	BLANCO_MELO_COVID19_SARS_COV_2_INFECTION_CALU3_CELLS_UP	308	-0.320734	-1.8515	5.66666887473995e-09	2.8720566746807e-06	2.65041038948363e-06	4392	tags=33%, list=19%, signal=27%	IL10RA/XAF1/IFIT3/IFI35/KLF4/C1R/SLC15A3/HERC5/BATF2/DEPDC7/FUT3/KLF9/PDZD2/OAS3/UBE2L6/IL6/DNAH17/THEMIS2/OTUD1/KLF10/NR1D1/ZBTB20/TRAF1/EPSTI1/CX3CL1/IFI44L/NUPR1/KCNV1/NLRC5/CXCL3/PGLYRP2/SAMHD1/SP110/LRRN3/GBP4/CNTN4/ARRDC3/SERPINB2/MT2A/NR4A3/NT5C3A/SAMD9/TNFRSF11B/CCL5/TMEM140/GBP1P1/CD69/IRAK2/ZC3HAV1/JUN/PLA1A/CCL20/ZBTB10/TNFAIP2/FUT1/STAT1/GBP5/BACH2/DUSP1/CXCL8/PTGS2/RASGRP1/NCOA7/TNFA…
UNTERMAN_PROGRESSIVE_VS_STABLE_IPF_MONOCYTE_DN	UNTERMAN_PROGRESSIVE_VS_STABLE_IPF_MONOCYTE_DN	UNTERMAN_PROGRESSIVE_VS_STABLE_IPF_MONOCYTE_DN	25	-0.756668	-2.78263	1.06129968271211e-08	4.96524974635005e-06	4.58206470301294e-06	1556	tags=56%, list=7%, signal=52%	CXCL8/TNFAIP3/NAMPT/IL1B/G0S2/NFKBIZ/CCL3/CD83/CCL4/TNF/THBS1/BCL2A1/NFKBIA/NLRP3
NAGASHIMA_EGF_SIGNALING_UP	NAGASHIMA_EGF_SIGNALING_UP	NAGASHIMA_EGF_SIGNALING_UP	54	-0.584578	-2.57512	2.2186441488004e-08	9.63842408071717e-06	8.89459443714567e-06	2584	tags=44%, list=11%, signal=40%	HES1/NR4A3/TNFRSF11B/JUN/ID1/DUSP1/BHLHE40/FOSB/KLF6/FOS/DUSP2/HBEGF/JUNB/EGR1/ZFP36/NR4A2/IER2/IER3/TIPARP/EDN1/DUSP5/F2RL1/TNFRSF12A/AREG
BILD_HRAS_ONCOGENIC_SIGNATURE	BILD_HRAS_ONCOGENIC_SIGNATURE	BILD_HRAS_ONCOGENIC_SIGNATURE	234	-0.335919	-1.90286	4.17762405739025e-08	1.58801934481547e-05	1.46546654434242e-05	4113	tags=32%, list=18%, signal=26%	PHACTR4/TIA1/SLC2A3/KDM6B/TRIB1/SH2D5/MFSD2A/RRP9/SOCS1/ANGPTL4/CYP27B1/PDGFA/CALU/DLL1/ADAMTS5/DDX17/CXCL3/HMGN3/ADAM8/DUSP6/EPHA4/ATP2B1/SERPINB2/COL27A1/VANGL2/SRRM2/PIAS1/CCL20/FGFBP1/SERPINB3/TOP1/LYN/ITPRIP/DUSP1/CXCL8/PTGS2/PNPLA8/PRNP/PTX3/KLF6/IL1A/NAMPT/GK/IL1B/VEGFA/MRGPRX3/PPP1R15A/BCL6/FOS/EREG/G0S2/GLCCI1/FERMT1/LPAR2/UPP1/MBOAT2/HBEGF/JUNB/KDM7A/NFKBIZ/EGR1/ZFP36/ELK3/IER2/MAP1LC3B…
BLANCO_MELO_COVID19_SARS_COV_2_INFECTION_A594_ACE2_EXPRESSING_CELLS_UP	BLANCO_MELO_COVID19_SARS_COV_2_INFECTION_A594_ACE2_EXPRESSING_CELLS_UP	BLANCO_MELO_COVID19_SARS_COV_2_INFECTION_A594_ACE2_EXPRESSING_CELLS_UP	465	-0.26788	-1.63255	4.03242910224484e-08	1.58801934481547e-05	1.46546654434242e-05	4440	tags=30%, list=19%, signal=24%	LINC-PINT/SIX4/RRN3P1/TLK2/KLHL3/SNIP1/KLF4/SERTAD2/CRTC2/IL20RB/KDM6B/PINLYP/HERC5/BATF2/ARID4B/NSRP1/LINC00115/SEMA4A/NR4A1/RBAK/TWIST1/SOX9/DCP1A/OAS3/IL6/HIVEP1/DNAH17/LAMTOR3/SOCS1/THEMIS2/MCTP1/OTUD1/LINC01089/SLCO5A1/TAF7L/AOC2/MED26/NR1D1/ZBTB20/KPNA5/TRAF1/EPSTI1/DLL1/MED30/CCNT1/NLRC5/ZNF77/PLD6/ARL5B/CXCL3/ADAM8/SP110/HES1/PPP4R1L/GBP4/NPTX1/NRIP1/F3/USPL1/CCDC13/NFIL3/NR4A3/NT5C3A/EPC…
TIAN_TNF_SIGNALING_VIA_NFKB	TIAN_TNF_SIGNALING_VIA_NFKB	TIAN_TNF_SIGNALING_VIA_NFKB	25	-0.732665	-2.69436	8.34611765479561e-08	2.98594632802747e-05	2.75551079475977e-05	3504	tags=72%, list=15%, signal=61%	IL6/TRAF1/CXCL3/CCL20/PLK2/TNFAIP2/CXCL8/PTGS2/TNFAIP3/REL/NFKBIE/ZFP36/GCH1/CD83/TNIP1/CXCL1/NFKBIA/IRF1
SMIRNOV_RESPONSE_TO_IR_2HR_UP	SMIRNOV_RESPONSE_TO_IR_2HR_UP	SMIRNOV_RESPONSE_TO_IR_2HR_UP	48	-0.580441	-2.48911	1.13496700551694e-07	3.66145876272578e-05	3.37889166009344e-05	2304	tags=48%, list=10%, signal=43%	CDKN1A/JUN/PHLDA3/ZBTB10/PLK2/PTGER4/ID2/PPP1R15A/SGK1/RNF19B/NUP160/IER5/ELK4/CCL3/CD83/IER3/FAS/HCAR3/PHF14/PMAIP1/SLC30A1/ZFP36L2/CLK1
BLANCO_MELO_HUMAN_PARAINFLUENZA_VIRUS_3_INFECTION_A594_CELLS_UP	BLANCO_MELO_HUMAN_PARAINFLUENZA_VIRUS_3_INFECTION_A594_CELLS_UP	BLANCO_MELO_HUMAN_PARAINFLUENZA_VIRUS_3_INFECTION_A594_CELLS_UP	188	-0.350073	-1.94303	1.14382960361378e-07	3.66145876272578e-05	3.37889166009344e-05	3611	tags=30%, list=16%, signal=25%	OAS3/UBE2L6/IL6/THEMIS2/MCTP1/OTUD1/TRAF1/EPSTI1/IFI44L/NLRC5/SAMHD1/SP110/EPHA4/LRRN3/GBP4/NT5C3A/SAMD9/TMEM140/SEMA3D/ZC3HAV1/PLA1A/HLA-F/STAT1/GBP5/RASGRF2/TNFAIP3/TRANK1/PTGER4/PARP9/PTX3/TAP2/CH25H/KLF6/IL1A/IL1B/PPP1R15A/ZEB2/EREG/NFE2L3/GLCCI1/CREB5/PLSCR1/EGR1/CCL3/GBP1/HCAR3/CCL4/CXCL10/IFIT2/DUSP5/TNFSF13B/PMAIP1/HSPA5/MXD1/IRF1/PHLDA1
VERHAAK_AML_WITH_NPM1_MUTATED_UP	VERHAAK_AML_WITH_NPM1_MUTATED_UP	VERHAAK_AML_WITH_NPM1_MUTATED_UP	171	-0.352496	-1.90434	1.55225277031207e-07	4.72040067451899e-05	4.35611145858102e-05	4543	tags=36%, list=20%, signal=29%	ACSL1/CD14/PF4/PIEZO2/PRKAR2B/DEFB1/FCGR2A/SLC15A3/AIM2/TRIB1/TMEM176A/PDGFD/C5AR1/IL6/MCTP1/LILRB2/SMC4/HOXB2/PRKCD/SNCAIP/CXCL3/CX3CR1/GGT1/ARHGAP22/CHST15/LMNA/SERPINB2/SECTM1/SCO2/NINJ1/SMPDL3A/CCL20/TNFAIP2/SORT1/FOXC1/SNX10/TNFAIP3/PTX3/C2/NAMPT/PLS1/IL1B/HOXB3/BCL6/EREG/G0S2/CCL3/GCH1/PELI1/NCF1/IER3/HCAR3/CCL4/CXCL10/TNF/PHKA2/THBS1/BCL2A1/NFKBIA/JAG1/HNMT
BLANCO_MELO_COVID19_SARS_COV_2_LOW_MOI_INFECTION_A594_ACE2_EXPRESSING_CELLS_UP	BLANCO_MELO_COVID19_SARS_COV_2_LOW_MOI_INFECTION_A594_ACE2_EXPRESSING_CELLS_UP	BLANCO_MELO_COVID19_SARS_COV_2_LOW_MOI_INFECTION_A594_ACE2_EXPRESSING_CELLS_UP	142	-0.381991	-2.00299	2.01618058416347e-07	5.8392430061344e-05	5.38860895977927e-05	2261	tags=30%, list=10%, signal=27%	ARRDC3/NFIL3/NR4A3/LINC00944/ID1/CCL20/ZBTB10/CXCL8/PTGS2/TNFAIP3/PTX3/FOSB/EGR2/REL/IL1A/PPP1R15A/FOS/EREG/NFYC-AS1/NFKBIE/CSRNP1/CD200R1/JUNB/LBP/NFKBIZ/EGR1/IER5/ZFP36/PRR14/IER2/CD83/FOXC2/IER3/CCL4/PCF11/TNF/EPM2AIP1/CXCL1/NFKBIA/CLK1/IRF1/NBEAP1/KMT2E-AS1
NAGASHIMA_NRG1_SIGNALING_UP	NAGASHIMA_NRG1_SIGNALING_UP	NAGASHIMA_NRG1_SIGNALING_UP	167	-0.368429	-1.98281	2.13299576082058e-07	5.89676373514127e-05	5.4416906204284e-05	2798	tags=28%, list=12%, signal=25%	GATA2/EIF5/SPHK1/ZNF365/HES1/NFIL3/NR4A3/TNFRSF11B/JUN/YRDC/ID1/TOP1/ADM/IFRD1/DUSP1/PDLIM5/MAP3K8/BHLHE40/AKIRIN1/FOSB/KLF6/REL/VEGFA/PPP1R15A/FOS/SGK1/DUSP2/HBEGF/JUNB/EGR1/IER5/ZFP36/NR4A2/IER2/IER3/TIPARP/EDN1/DUSP5/PCF11/KLF2/F2RL1/PMAIP1/PSME4/GADD45B/TNFRSF12A/HOMER1/AREG
BASSO_CD40_SIGNALING_UP	BASSO_CD40_SIGNALING_UP	BASSO_CD40_SIGNALING_UP	101	-0.436293	-2.17885	2.24440243671612e-07	5.93498070439453e-05	5.47695825746926e-05	3057	tags=38%, list=13%, signal=33%	TRAF1/DDIT4/ELL2/CHD1/GPR183/ADAM8/CD58/HLA-DQA1/HLA-DRB4/LRRC32/HLA-F/TNFAIP2/LYN/STAT1/PTP4A3/TNFAIP3/MAP3K8/IL1B/NFKBIE/DUSP2/MAPKAPK2/CD44/JUNB/CCL3/CD83/IER3/IGHG1/CCL4/ICOSLG/IRF4/TNF/CFLAR/TMC6/RGS1/BCL2A1/GADD45B/SNN/NFKBIA
SCHOEN_NFKB_SIGNALING	SCHOEN_NFKB_SIGNALING	SCHOEN_NFKB_SIGNALING	31	-0.664152	-2.58856	2.34665740836843e-07	5.94682098237367e-05	5.48788478132477e-05	1556	tags=45%, list=7%, signal=42%	CXCL8/PTGS2/PTGER4/PTX3/IL1A/IL1B/BCL6/CSRNP1/EDN1/THBS1/GADD45B/NFKBIA/JAG1/CSF2
DEBIASI_APOPTOSIS_BY_REOVIRUS_INFECTION_UP	DEBIASI_APOPTOSIS_BY_REOVIRUS_INFECTION_UP	DEBIASI_APOPTOSIS_BY_REOVIRUS_INFECTION_UP	279	-0.30167	-1.71071	3.01002736004387e-07	7.32279456151473e-05	6.75766984579113e-05	4300	tags=42%, list=19%, signal=34%	OAS2/CDC27/TAP1/CDK17/BUB3/TRIM22/CXCL2/IFITM1/IFITM3/WTAP/SP100/GNA13/RPE/OTUD3/IRF7/ISG20/BAZ2B/CXCL11/BCL10/SLC3A2/KRR1/GEM/FAF2/FGF9/DYRK1A/CEBPG/SHOC2/NLE1/RSRC2/YAP1/BNIP1/ANXA1/IFIT3/IFI35/TAF1A/DNAJB6/PTPN2/SLC2A3/CAP2/GABARAPL1/RRAS2/RAB11FIP2/DNAJB9/TADA2A/CCDC6/MAP4K5/OGFR/UBE2L6/CHEK1/N4BP1/MAP3K1/PNO1/MBTPS2/ZBTB20/KPNA5/DHX9/IFI44L/AKAP10/SNAPC1/BRCA1/NEK7/SAMHD1/AGFG1/ZNF518A/DTNA/…
ZHOU_INFLAMMATORY_RESPONSE_LIVE_UP	ZHOU_INFLAMMATORY_RESPONSE_LIVE_UP	ZHOU_INFLAMMATORY_RESPONSE_LIVE_UP	411	-0.272557	-1.64053	3.54059087456166e-07	8.28225911503232e-05	7.64308928872987e-05	4272	tags=30%, list=19%, signal=25%	ZFYVE16/SFPQ/SMTN/TP53INP2/ANKHD1/KDM6B/LEF1-AS1/STON2/DPYSL3/TNFSF9/CYP2C9/CFTR/MFSD2A/LINC00630/PPP3CC/ATXN1/MAK/LINC00112/EPB41/NME7/IL6/PTPN11/IGHV5-78/DYNC1H1/PDP1/ATP1B1/CATSPER2/LSS/GH2/RPS2P45/TRAF1/PRKCD/LMO3/ADORA2A-AS1/EIF5/CXCL3/SRC/GRAMD1A/CDH15/ATP2B1/F3/EYA4/SERPINB2/NRL/ZNF334/NR4A3/NINJ1/IRAK2/EVI5L/ARL4D/PLAGL2/YRDC/CCL20/ATP2B2/OSR2/TMEM67/OSM/NLRP14/TNFAIP2/ADM/ITPRIP/DUSP1/PT…
LU_IL4_SIGNALING	LU_IL4_SIGNALING	LU_IL4_SIGNALING	89	-0.450261	-2.22492	3.74537460887916e-07	8.43680310044558e-05	7.78570659436401e-05	3825	tags=38%, list=17%, signal=32%	ATXN1/PEG10/IL6/PPP2CA/TNFRSF11A/SOCS1/EVI2A/PDE7A/HUWE1/ARPC5/NFIL3/CCL5/CD69/QSOX1/MAL/TNFAIP3/BHLHE40/PHF20L1/SMARCA2/BCL6/ALOX5/NFKBIZ/EGR1/EBF1/ATPAF1/CCL4/SIAH2/CFLAR/PMAIP1/RPL5/MTMR9/CNTN6/GNAS/TLR7
PLASARI_TGFB1_TARGETS_1HR_UP	PLASARI_TGFB1_TARGETS_1HR_UP	PLASARI_TGFB1_TARGETS_1HR_UP	32	-0.651869	-2.54359	4.06309781639038e-07	8.52129686871941e-05	7.86367969400853e-05	3797	tags=66%, list=17%, signal=55%	NR4A1/IL6/KLF10/FBLN2/ZMIZ1/HES1/ID1/PTGS2/BHLHE40/EGR2/ID2/SMAD7/CSRNP1/HBEGF/JUNB/IER5/IER3/SPATA13/GADD45B/SLC20A1/GADD45G
ALTEMEIER_RESPONSE_TO_LPS_WITH_MECHANICAL_VENTILATION	ALTEMEIER_RESPONSE_TO_LPS_WITH_MECHANICAL_VENTILATION	ALTEMEIER_RESPONSE_TO_LPS_WITH_MECHANICAL_VENTILATION	118	-0.400479	-2.0367	3.94462965996602e-07	8.52129686871941e-05	7.86367969400853e-05	3645	tags=36%, list=16%, signal=30%	PFKFB3/C5AR1/IL1RN/OAS3/IL6/RAB20/CXCL3/CLEC4D/GBP4/PLA2G7/F3/MT2A/NFIL3/CTPS1/CCL20/IL15/TNFAIP2/ADM/STAT1/TNFAIP3/MAP3K8/CH25H/IL1A/GK/IL1B/UPP1/JUNB/NFKBIZ/CCL3/GCH1/GPR84/CCL4/CXCL10/IFIT2/CCL15/THBS1/BCL2A1/MXD1/GBP2/NFKBIA/CSF2/GADD45G
GESERICK_TERT_TARGETS_DN	GESERICK_TERT_TARGETS_DN	GESERICK_TERT_TARGETS_DN	21	-0.733188	-2.56248	5.60970369633547e-07	0.000113727392937041	0.000104950667048634	4219	tags=86%, list=18%, signal=70%	KLF4/NR4A1/KLF9/KLF10/DUSP6/NFIL3/BHLHE40/FOSB/EGR2/BTG2/HBEGF/JUNB/NFKBIZ/ZFP36/IER3/SIAH2/GADD45B/GADD45G
HINATA_NFKB_TARGETS_KERATINOCYTE_UP	HINATA_NFKB_TARGETS_KERATINOCYTE_UP	HINATA_NFKB_TARGETS_KERATINOCYTE_UP	83	-0.456843	-2.21675	5.89791267699144e-07	0.000115713241617619	0.000106783261099213	5274	tags=54%, list=23%, signal=42%	RARRES1/RELA/CXCL11/TNFAIP8/TIAM1/MMP1/SPRR1B/TNC/CCNH/ITGB6/MAPK9/GABARAPL1/IL1RN/PLAU/IL6/IL7R/CYP27B1/TRAF1/CXCL3/SAA1/CDKN1A/SERPINB2/CCL5/CCL20/GPRC5B/IL15/TNFAIP2/SLC7A2/CXCL8/TNFAIP3/PTX3/IL1B/VEGFA/BIRC2/GBP1/CD83/PNRC1/TNIP1/CXCL10/TNF/CFLAR/BCL2A1/NFKBIA/CSF2/IRF1
BURTON_ADIPOGENESIS_PEAK_AT_2HR	BURTON_ADIPOGENESIS_PEAK_AT_2HR	BURTON_ADIPOGENESIS_PEAK_AT_2HR	43	-0.573317	-2.37051	7.56423932019475e-07	0.000143767823579451	0.000132672776497626	1690	tags=53%, list=7%, signal=50%	EMD/ACKR3/KLF4/DNAJB6/NR4A1/IL6/CXCL3/ADM/DUSP1/PTGS2/FOSB/PPP1R15A/FOS/BTG2/JUNB/ZFP36/NR4A2/FOXC2/IER3/THBS1/SLC20A1/GADD45G/PHLDA1
GALINDO_IMMUNE_RESPONSE_TO_ENTEROTOXIN	GALINDO_IMMUNE_RESPONSE_TO_ENTEROTOXIN	GALINDO_IMMUNE_RESPONSE_TO_ENTEROTOXIN	74	-0.45481	-2.10565	1.26250550769125e-06	0.000231882545776153	0.000213987388857275	3621	tags=39%, list=16%, signal=33%	IL1RN/RREB1/PDGFA/TRAF1/CXCL3/MT2A/CCL5/TNFAIP2/DUSP1/PTGS2/TNFAIP3/BHLHE40/IL1B/VEGFA/DUSP2/CD44/JUNB/CCL3/CD83/IER3/TAPBP/TNIP1/CCL4/SCD/TNF/CCL15/GADD45B/NFKBIA/PHLDA1
JIANG_MELANOMA_TRM5_CD8	JIANG_MELANOMA_TRM5_CD8	JIANG_MELANOMA_TRM5_CD8	179	-0.340364	-1.85942	1.29628519506564e-06	0.000231882545776153	0.000213987388857275	5228	tags=39%, list=23%, signal=30%	CD6/SLC3A2/GEM/ITK/FTH1/IFNAR1/TNFAIP8/EMD/CD82/ARID5A/RSRC2/CHD4/COQ10B/ORAI1/ANXA1/HSP90B1/KDM6B/PPP1R16B/NR4A1/SOCS1/KLF10/NR3C1/EIF5A/ENO1/PPP1R11/THY1/LRRC58/PDCD1/IL21R/ATP2B1/LMNA/CDKN1A/NR4A3/RGCC/CD69/AKAP13/RAPGEF6/IFRD1/DUSP1/TNFAIP3/BHLHE40/FOSB/KLF6/PPP1R15A/FOS/SMAD7/BTG2/WSB1/CSRNP1/CD44/JUNB/NFKBIZ/IER5/ZFP36/GCH1/NR4A2/IER2/PNRC1/CCL4/DUSP5/RORA/RGS1/GADD45B/HSPA5/ZFP36L2/BTG1/NF…
AMIT_SERUM_RESPONSE_60_MCF10A	AMIT_SERUM_RESPONSE_60_MCF10A	AMIT_SERUM_RESPONSE_60_MCF10A	54	-0.53142	-2.34095	1.42791043492829e-06	0.000248130036149538	0.000228981005685342	1807	tags=39%, list=8%, signal=36%	CCL20/PLK2/CXCL8/PTGS2/TNFAIP3/PDLIM5/MAP3K8/BHLHE40/PTGER4/POT1/EREG/SGK1/HBEGF/CALD1/EGR1/NR4A2/IER2/PNRC1/SCD/DUSP5/PMAIP1
RUTELLA_RESPONSE_TO_HGF_DN	RUTELLA_RESPONSE_TO_HGF_DN	RUTELLA_RESPONSE_TO_HGF_DN	225	-0.305902	-1.72338	2.6443521835036e-06	0.000446748610557469	0.000412271515860853	3404	tags=29%, list=15%, signal=25%	SFPQ/PPM1F/EGLN3/TIA1/SLC2A3/ATRX/HLA-E/PPP1R16B/C5AR1/CCNG2/SIGIRR/KLF10/LILRB2/AIF1/TRADD/RNF138/DDIT4/MAN2A2/ADAM8/CX3CR1/SP110/HLA-DQA1/DUSP6/CDKN1A/SCO2/RGCC/AMPD2/VMP1/CCDC69/FBXL5/MAPRE2/PTP4A3/NFATC2IP/PRKCB/SIK3/DNTTIP2/NAMPT/CEP83/CALML4/EREG/PLSCR1/ALOX5/HBEGF/FCAR/MAP4K4/GRPEL1/EGR1/PGS1/IER5/ZFP36/NR4A2/PELI1/CD83/NCOA1/CYTH1/F2RL1/APLP2/DENND3/FNBP1/GADD45B/BTG1/ZDHHC18/NLRP3/PECAM1…
UNTERMAN_IPF_VS_CTRL_TREG_CELL_DN	UNTERMAN_IPF_VS_CTRL_TREG_CELL_DN	UNTERMAN_IPF_VS_CTRL_TREG_CELL_DN	19	-0.729289	-2.47152	3.06278230229062e-06	0.00049680035401439	0.000458460597726636	1986	tags=58%, list=9%, signal=53%	CD69/SBDS/TNFAIP3/PTGER4/BTG2/CSRNP1/DUSP2/JUNB/ZFP36/NR4A2/PMAIP1
HAHTOLA_MYCOSIS_FUNGOIDES_CD4_UP	HAHTOLA_MYCOSIS_FUNGOIDES_CD4_UP	HAHTOLA_MYCOSIS_FUNGOIDES_CD4_UP	60	-0.490662	-2.23163	3.10398116615371e-06	0.00049680035401439	0.000458460597726636	3645	tags=48%, list=16%, signal=41%	KLF4/TRIB1/PFKFB3/MCTP1/RAB20/EMC3/CXCL3/HLA-DRB4/CDKN1A/ACTR2/ADM/CXCL8/PTGS2/KLF6/SULT1A2/IL1B/PPP1R15A/EREG/G0S2/BTG2/HBEGF/EGR1/FBN2/CCL3/IER3/CCL4/CXCL1/NLRP3/RIPK2
DIRMEIER_LMP1_RESPONSE_EARLY	DIRMEIER_LMP1_RESPONSE_EARLY	DIRMEIER_LMP1_RESPONSE_EARLY	61	-0.495053	-2.23232	3.74486002052468e-06	0.000584006119098233	0.000538936400254726	1986	tags=38%, list=9%, signal=35%	CD69/JUN/TNFAIP3/EGR2/KLF6/PPP1R15A/BTG2/NFKBIE/DUSP2/JUNB/NFKBIZ/EGR1/ZFP36/CCL3/IER2/CD83/CCL4/DUSP5/SIAH2/TNF/BCL2A1/GADD45B/NFKBIA
ENK_UV_RESPONSE_EPIDERMIS_DN	ENK_UV_RESPONSE_EPIDERMIS_DN	ENK_UV_RESPONSE_EPIDERMIS_DN	493	-0.242643	-1.48061	4.17788703996425e-06	0.000635247724426564	0.000586223518344457	3878	tags=25%, list=17%, signal=22%	VPS45/ATF5/VPS41/CMC4/FBXW2/MAP4K5/DBF4/DCP1A/PFKFB3/LCE2B/SLC2A4RG/PLAU/PIGA/PPP2CA/HPGD/ZNF331/CYP27B1/PNO1/ZNF277/SLC1A6/NXT1/MED17/LSS/UPK1A/PRKCD/GSTA3/ELL2/FHL1/FOXN3/GPR183/IL37/PBXIP1/GMEB1/DDX21/APOOL/DNAJC1/MAT2A/EIF2AK3/DUSP6/RAB4B/NELL2/SKAP2/PELI2/SUCO/ITM2A/ATP2B1/SH3BGRL/F3/DNAJB2/STX8/TMEM50B/TRPS1/CLEC2B/CXCL14/DNASE1L2/ATF6B/UBL3/FAM8A1/FZD10/CTPS1/DLG1/CCL20/LGALS3/MYO6/ADM/RAB…
RASHI_RESPONSE_TO_IONIZING_RADIATION_2	RASHI_RESPONSE_TO_IONIZING_RADIATION_2	RASHI_RESPONSE_TO_IONIZING_RADIATION_2	118	-0.372317	-1.89347	5.47945381528028e-06	0.000793477097727015	0.000732241798072041	5264	tags=45%, list=23%, signal=35%	RELA/BCL10/PCP4L1/RNF19A/SLC7A7/CSF1/PTPRA/CD14/DUSP16/ANXA1/NFKBIB/SNHG11/KLF4/RAB10/GNAI3/CFTR/HIVEP1/N4BP1/KLF10/OCLN/CX3CL1/NGF/TAGLN2/CXCL3/DUSP6/CDKN1A/CAPN3/PHLDA3/LGALS3/PKP3/PLK2/RNPS1/TNFAIP3/MAP3K8/KLF6/GPCPD1/DSC2/BTG2/PLSCR1/WWTR1/TRAF3/PDE4B/MAPKAPK2/JUNB/RNF19B/NFKBIZ/TNIP1/EDN1/KRT19/THBS1/BTG1/NFKBIA/IRF1
GARY_CD5_TARGETS_UP	GARY_CD5_TARGETS_UP	GARY_CD5_TARGETS_UP	433	-0.251262	-1.50341	5.4210381794729e-06	0.000793477097727015	0.000732241798072041	5200	tags=34%, list=23%, signal=27%	INSIG1/SLC3A2/PRKCSH/DOK3/PIK3IP1/UHMK1/SDCBP/MYLIP/HMGCS1/PHF13/BAP1/CAB39/LEPR/CEBPG/HIBADH/TAOK1/MID1IP1/NME4/BCKDK/AMFR/SLC44A2/TPM4/ACKR3/FYN/PPP1R14B/STYXL1/ARL2/MAPK9/CDC42/GAA/SRRT/SPI1/SLC2A3/KDM6B/HLA-E/ENO2/TNFSF9/FASN/CAMK2D/LPCAT4/HNRNPUL1/VLDLR/NUCB2/MAP2K2/ESD/OGFR/ZMYM2/DYNC2LI1/IFT80/CCR7/KLHL24/ST6GALNAC4/GABARAP/GATAD1/AIP/ZNF277/EVI2A/LRIG2/SLC25A37/ALDOC/LSS/PACS1/CMTM8/TAF1/…
AMIT_EGF_RESPONSE_60_MCF10A	AMIT_EGF_RESPONSE_60_MCF10A	AMIT_EGF_RESPONSE_60_MCF10A	36	-0.58364	-2.31629	6.10407213238144e-06	0.0008633713188173	0.000796742046752946	4368	tags=58%, list=19%, signal=47%	ITGB6/TRIB1/IL6/TOMM22/HES1/JUN/SLC35D2/ID1/PLK2/RANBP3/CXCL8/PTGS2/TNFAIP3/PDLIM5/BHLHE40/PTGER4/JUNB/CALD1/EGR1/IER2/IER3
SENESE_HDAC1_TARGETS_UP	SENESE_HDAC1_TARGETS_UP	SENESE_HDAC1_TARGETS_UP	420	-0.253745	-1.52275	7.08767105991848e-06	0.000979709440600549	0.000904101963911132	4835	tags=32%, list=21%, signal=25%	SNX19/MAFF/TAOK1/ATP11A/TFAM/MMP1/USP10/NAB1/DIMT1/COPA/CHD4/TMEM41A/SPRED2/TMEM158/ESCO2/DSG2/SPANXB1/ESYT2/STRN/LETM2/C3/NFYA/SRRT/CDKL1/TRIB1/ADAM10/PHACTR2/CEP170/DNAJB9/RAB35/MAP4K5/MTMR2/ZMAT3/PLAU/C4orf46/IL7R/MET/ST6GALNAC4/WDR6/PTPN11/AKT3/PNO1/PARD6B/GNG12/SLC25A37/MOSPD1/TGFBR1/SSR3/DHX9/ANTXR2/ASPH/HSF1/EXTL3/LRRC58/CXCL3/STEAP3/TEX261/SAA1/SLAMF7/CA2/SCYL2/REEP3/ITPR1/SERPINB2/PTBP1/…
BLANCO_MELO_BETA_INTERFERON_TREATED_BRONCHIAL_EPITHELIAL_CELLS_UP	BLANCO_MELO_BETA_INTERFERON_TREATED_BRONCHIAL_EPITHELIAL_CELLS_UP	BLANCO_MELO_BETA_INTERFERON_TREATED_BRONCHIAL_EPITHELIAL_CELLS_UP	344	-0.262432	-1.54233	7.42080954556604e-06	0.00100296363680295	0.0009255615554844	3655	tags=25%, list=16%, signal=22%	PDZD2/DCP1A/OGFR/OAS3/IL6/IL7R/DCLRE1C/SOCS1/CCNG2/THEMIS2/MCTP1/ANGPTL4/N4BP1/C17orf67/CYP27B1/ANTXR2/NLRC5/EIF5/ARL5B/CXCL3/PLD5/LMF1/SAMHD1/SP110/ZCCHC2/GALM/IRF2/FGF5/EHD4/REPS2/NT5C3A/SAMD9/APOBEC3F/TMEM140/RIMS2/ANKRD12/MOB3C/IL15/GBP5/DUSP1/CNP/CXCL8/PTGS2/NCOA7/TNFAIP3/TRIML2/TRANK1/PARP9/BTC/TAP2/KLF6/IL1A/G0S2/DDX3X/NFE2L3/CREB5/FERMT1/PLSCR1/CSRNP1/DUSP2/ZBED6/HBEGF/KDM7A/RNF19B/NFKBIZ…
BROWNE_INTERFERON_RESPONSIVE_GENES	BROWNE_INTERFERON_RESPONSIVE_GENES	BROWNE_INTERFERON_RESPONSIVE_GENES	64	-0.452175	-2.05563	9.14518466467641e-06	0.00120915245936004	0.0011158380922667	6029	tags=50%, list=26%, signal=37%	OAS2/BAZ1A/TAP1/TRIM22/GMPR/SP100/IRF7/ISG20/XAF1/IFIT3/IFI35/RABGAP1L/PDZD2/UBE2L6/THEMIS2/ZBTB20/IFI44L/SAMHD1/SP110/CCL8/RGL1/HLA-F/IL15/STAT1/STX11/PLSCR1/GBP1/GCH1/CYTH1/CXCL10/IFIT2/GBP2
WONG_EMBRYONIC_STEM_CELL_CORE	WONG_EMBRYONIC_STEM_CELL_CORE	WONG_EMBRYONIC_STEM_CELL_CORE	321	0.349522987237201	1.65422132215675	1.11115690472256e-05	0.00143788431798353	0.00132691794310878	6759	tags=41%, list=30%, signal=29%	CSRP2/TIMM8A/HADH/RUVBL1/NDUFB10/KIF22/CTNNA1/CDC7/UBE2G1/WDR77/BIRC5/TRIP6/LSM5/XPO1/ELOVL6/CCNC/ADH5/PROM1/LSM4/PCNA/GLDC/KIF23/YY1/SPAG5/ACAD8/AURKA/MYBL2/TEAD2/RPS19/SERPINH1/NOP10/HMGB2/PSMD14/CDCA8/PARP1/DPP3/RACGAP1/DNMT1/SOX2/PLK1/GJA1/MRPL37/APEX1/CDK1/NASP/CCNB2/COX5B/EXO1/CDC34/NCBP2/CKS1B/MRPL11/RRM2/MRPL13/EBNA1BP2/FDPS/CDCA3/CLPP/TTK/MCM4/TRIP13/GEMIN2/POLE2/BRIX1/CKAP2/NDUFS2/CDK4/…
LINDSTEDT_DENDRITIC_CELL_MATURATION_A	LINDSTEDT_DENDRITIC_CELL_MATURATION_A	LINDSTEDT_DENDRITIC_CELL_MATURATION_A	61	-0.468588	-2.11298	2.14183172835524e-05	0.00269878865659091	0.00249051404782753	3993	tags=44%, list=17%, signal=37%	TNFSF9/ATF5/IL1RN/FKBP5/IL6/IL7R/CD58/CCL8/PLA2G7/CCL5/CCL20/RAB5A/STAT1/CXCL8/PTGER4/IL1B/NFE2L3/NFKBIE/CCL3/GBP1/HCAR3/CCL4/CXCL10/EDN1/TNF/CXCL1/CSF2
HINATA_NFKB_TARGETS_FIBROBLAST_UP	HINATA_NFKB_TARGETS_FIBROBLAST_UP	HINATA_NFKB_TARGETS_FIBROBLAST_UP	81	-0.407126	-1.95831	2.21866874103166e-05	0.00269878865659091	0.00249051404782753	2730	tags=31%, list=12%, signal=27%	CXCL3/LRRN3/FGF5/SERPINB2/HGFAC/CCL20/TNFAIP2/CXCL8/TNFAIP3/GREM1/PTX3/MAP1B/GABBR1/IL1B/VEGFA/KDM6A/G0S2/BIRC2/GCH1/CD83/IER3/EDN1/CXCL1/NFKBIA/IRF1
KIM_WT1_TARGETS_UP	KIM_WT1_TARGETS_UP	KIM_WT1_TARGETS_UP	210	-0.30121	-1.67952	2.21555847169783e-05	0.00269878865659091	0.00249051404782753	4986	tags=36%, list=22%, signal=29%	HMGCS1/SRSF6/HMGA2/TIAM1/IMPA1/WT1/CSF1/MAFF/IL4R/NAB1/ENC1/SPRR1B/PTPRE/SPRED2/PLEKHG3/SH2B2/KDM6B/ENO2/TRIB1/RRAS2/NR4A1/SOX9/KLF9/KLF10/CSDC2/ATP1B1/NR3C1/PDGFA/PRKCD/CX3CL1/CAPRIN2/SPHK1/ZMIZ1/ZNF365/CA2/LBH/FGF5/ATP2B1/F3/MYH10/GRB10/FN3KRP/HMGA1/FOXC1/CXCL8/TNFAIP3/PDLIM5/BHLHE40/PTX3/B3GNT2/EREG/PDE10A/SGK1/NFKBIE/WWTR1/TRAF3/HBEGF/CD44/JUNB/CALD1/EGR1/MSH6/IER2/CD83/IER3/DUSP5/TMC6/MAPK1I…
GROSS_HYPOXIA_VIA_ELK3_AND_HIF1A_UP	GROSS_HYPOXIA_VIA_ELK3_AND_HIF1A_UP	GROSS_HYPOXIA_VIA_ELK3_AND_HIF1A_UP	131	-0.342152	-1.79395	2.94315099159157e-05	0.00346426418079194	0.00319691524809751	4766	tags=36%, list=21%, signal=29%	PALLD/RNGTT/TPI1/TNC/DUSP16/KLF4/CD93/SERTAD2/ENO2/CRTC3/KIF5A/PFKFB3/ANGPTL4/MAP3K1/ZBTB20/CXCL3/ARL6IP5/SPAST/JMJD1C/P4HA1/PLK2/MPP2/PTGER4/KLF6/PIM3/VEGFA/SELENBP1/FOS/SGK1/WSB1/CSRNP1/PGF/HBEGF/CD44/NFKBIZ/EGR1/ZFP36/PNRC1/EDN1/PGK1/SIAH2/RORA/MXD1/NFKBIA/JAG1/HOMER1/PHLDA1
PHONG_TNF_RESPONSE_VIA_P38_PARTIAL	PHONG_TNF_RESPONSE_VIA_P38_PARTIAL	PHONG_TNF_RESPONSE_VIA_P38_PARTIAL	156	-0.331261	-1.77729	2.96188321935516e-05	0.00346426418079194	0.00319691524809751	2730	tags=27%, list=12%, signal=24%	CXCL3/SPHK1/SLC12A7/LBH/BTG3/IRS1/CDKN1A/SERPINB2/JUN/ID1/CCL20/PLK2/ADM/DUSP1/CXCL8/TNFAIP3/PTGER4/PTX3/KLF6/REL/ID2/NAMPT/BCL6/TSC22D2/EREG/NFKBIE/CD44/JUNB/SNCA/CYLD/BIRC2/IER3/TIPARP/TAPBP/PMAIP1/THBS1/CXCL1/SLC20A1/GABRA2/PITX2/NR2F2/IL27RA
FOSTER_TOLERANT_MACROPHAGE_UP	FOSTER_TOLERANT_MACROPHAGE_UP	FOSTER_TOLERANT_MACROPHAGE_UP	148	-0.334393	-1.78627	3.09948342565487e-05	0.00349719950986876	0.0032273088469202	4027	tags=34%, list=18%, signal=28%	CYCS/HLA-E/RAB10/ZDHHC2/PPP3CC/SMAD6/IL1RN/OAS3/MET/RAB20/SLC25A37/PTGES/LMO4/ELL2/NUPR1/DNAJC1/RHO/CCL8/WNK2/MTDH/BTG3/ORAI2/ETF1/RGL1/GALNT15/SMURF1/FABP3/DCBLD2/NAIP/STAT1/IFRD1/IFT57/SLC7A2/RASGRP1/ID2/KPNA4/RIOK3/SMAD7/SGK1/CP/TRAF3/C3orf70/ELK3/IGHG1/RGS1/THBS1/ZDHHC18/JAG1/IRAK3/ZFAND3
LEE_DIFFERENTIATING_T_LYMPHOCYTE	LEE_DIFFERENTIATING_T_LYMPHOCYTE	LEE_DIFFERENTIATING_T_LYMPHOCYTE	182	-0.307685	-1.68517	3.1050439581209e-05	0.00349719950986876	0.0032273088469202	5369	tags=35%, list=23%, signal=27%	TRAF3IP3/ALDH5A1/KLHL6/MTF2/KLF13/ITK/SRSF6/TNFAIP8/IFNAR2/AP1G2/HAUS2/UBE2G2/VAMP1/ARHGAP9/SFPQ/MGAT4A/APBB1IP/LEF1-AS1/EPB41/FKBP5/IL7R/DCLRE1C/TRAT1/SLC46A3/KMT2E/EVI2A/AIF1/PDE7A/ATP8B1/TCF7/PVRIG/SP110/ITM2A/LINC01215/RHOH/RGCC/DICER1/TMC8/AKAP13/PRKCQ/CD53/SRRM2/CD96/CAMK1D/MAL/RASGRP1/NFATC2IP/PRKCB/ING3/ZNF397/SP1/HDAC4/ZC3H7B/BTG2/BCL11B/CEP350/ATP8A1/CYTH1/TMC6/FNBP1/SPATA13/ZFP36L2/BTG…
KASLER_HDAC7_TARGETS_2_DN	KASLER_HDAC7_TARGETS_2_DN	KASLER_HDAC7_TARGETS_2_DN	31	-0.567671	-2.21252	3.39389992887881e-05	0.00372660656742096	0.00343901178931594	2561	tags=39%, list=11%, signal=34%	OAZ2/CDKN1A/TSPAN17/MPP2/CDH22/BHLHE40/VEGFA/CUL7/GAMT/KLF2/GADD45B/NFKBIA
ZWANG_CLASS_3_TRANSIENTLY_INDUCED_BY_EGF	ZWANG_CLASS_3_TRANSIENTLY_INDUCED_BY_EGF	ZWANG_CLASS_3_TRANSIENTLY_INDUCED_BY_EGF	208	-0.293964	-1.63699	3.49254479353823e-05	0.00372660656742096	0.00343901178931594	4219	tags=32%, list=18%, signal=26%	KLF4/SERTAD2/CPEB2/IGF1R/KDM6B/TRIB1/ATXN1/NR4A1/PFKFB3/IL1RN/FKBP5/IL6/OTUD1/PDP1/ELL2/ARL5B/EIF2AK3/HES1/GALNT7/LINC00842/DPP4/SNRK/NR4A3/ZSWIM6/IPPK/VMP1/CCL20/PLK2/TMEM67/ADM/ITPRIP/DUSP1/CXCL8/PTGS2/NCOA7/TNFAIP3/MAP3K8/BHLHE40/FOSB/IL1A/GPCPD1/IL1B/STX11/PPP1R15A/FOS/CHMP1B/SMAD7/NCL/CSRNP1/FAM83B/HBEGF/JUNB/NFKBIZ/NR4A2/PELI1/IER3/TIPARP/EDN1/DUSP5/F2RL1/RORA/DENND3/CXCL1/SLC20A1/VSNL1/JAG1
ZHOU_INFLAMMATORY_RESPONSE_FIMA_UP	ZHOU_INFLAMMATORY_RESPONSE_FIMA_UP	ZHOU_INFLAMMATORY_RESPONSE_FIMA_UP	464	-0.235674	-1.44257	3.45273447544222e-05	0.00372660656742096	0.00343901178931594	2349	tags=18%, list=10%, signal=17%	NHS/ATP2B1/RDX/ITGA9/CNTN4/SERPINB2/NRL/EPC1/NINJ1/IRAK2/EVI5L/ARL4D/JUN/YRDC/CASQ2/ALX3/CCL20/ATP2B2/MOB3C/TMEM67/PNPLA1/NLRP14/TNFAIP2/TSGA13/CXCL8/PTGS2/TNFAIP3/PTX3/RTKN2/REL/IL1A/PIM3/ASIC1/NAMPT/IL1B/NRAP/VEGFA/AKAP1/PPP1R15A/ZEB2/MPP3/EREG/G0S2/CREB5/BTG2/CYTH3/WNK4/CD44/FCAR/RNF19B/PXDC1/POSTN/GPR84/CD83/PNRC1/IER3/HOPX/ARHGAP31/CCL4/CXCL10/EDN1/LIPH/ICOSLG/NBR2/TNF/CCL15/MIIP/FSD1L/TMC6/…
WP_MIRNA_ROLE_IN_IMMUNE_RESPONSE_IN_SEPSIS	WP_MIRNA_ROLE_IN_IMMUNE_RESPONSE_IN_SEPSIS	WP_MIRNA_ROLE_IN_IMMUNE_RESPONSE_IN_SEPSIS	40	-0.523094	-2.12027	4.2294374913475e-05	0.00435990488514839	0.00402343634324084	1556	tags=32%, list=7%, signal=30%	CXCL8/MIR155/REL/IL1A/MAPK8/TRAF3/CCL3/MIR21/CCL4/TNF/NFKBIA/IRF1/TLR7
BIOCARTA_MAPK_PATHWAY	BIOCARTA_MAPK_PATHWAY	BIOCARTA_MAPK_PATHWAY	80	-0.405075	-1.93593	4.17874717327994e-05	0.00435990488514839	0.00402343634324084	3857	tags=35%, list=17%, signal=29%	RPS6KB2/MAP2K6/MAP2K2/MAP4K5/SHC1/MAP3K1/DAXX/MKNK1/TRADD/TGFBR1/ATF2/MAP3K10/PAK1/JUN/STAT1/MAP4K3/MAP3K8/SP1/RPS6KA2/MAP3K2/FOS/MAPK8/MAPK7/MAPKAPK2/MAP4K4/RPS6KB1/NFKBIA/MAPK1
REACTOME_MAPK_TARGETS_NUCLEAR_EVENTS_MEDIATED_BY_MAP_KINASES	REACTOME_MAPK_TARGETS_NUCLEAR_EVENTS_MEDIATED_BY_MAP_KINASES	REACTOME_MAPK_TARGETS_NUCLEAR_EVENTS_MEDIATED_BY_MAP_KINASES	31	-0.557277	-2.17201	5.294898438979e-05	0.00536726205097838	0.00495305236432211	4165	tags=42%, list=18%, signal=34%	MAPK9/VRK3/PPP2CA/ATF2/DUSP6/JUN/RPS6KA2/PPP2CB/FOS/MAPK8/MAPK7/MAPKAPK2/MAPK1
ZHENG_BOUND_BY_FOXP3	ZHENG_BOUND_BY_FOXP3	ZHENG_BOUND_BY_FOXP3	464	-0.231317	-1.41591	5.75610286398931e-05	0.00573911764242344	0.00529621060755668	4571	tags=30%, list=20%, signal=24%	TOX/ACTR3/HBS1L/GPD2/CNGA1/FYN/SAG/ESYT2/ANXA1/IFIT3/PRKAR2B/CDK19/AIM2/PGAP1/WDR37/APBB1IP/TRIB1/BTBD10/WDR35/RRAS2/PPP3CC/RABGAP1L/SLC30A7/VCPKMT/MLLT3/CAMK4/EPB41/IFT80/CCR7/C4orf46/PRRG4/HERPUD2/IL7R/ELF1/AQR/NIPBL/ZBTB25/TRAT1/MAP3K1/ETNK1/CTLA4/PARP8/TLR8/SH3KBP1/ZBTB20/PDE7A/MAMDC2/ZBTB2/TUBE1/GPR183/WDR45/NEK7/ANKRD28/CX3CR1/SAMHD1/JMJD1C/DUSP6/URM1/MGAT5/IRF2/C15orf48/REEP3/NRIP1/P2RY10/…
SENGUPTA_NASOPHARYNGEAL_CARCINOMA_WITH_LMP1_UP	SENGUPTA_NASOPHARYNGEAL_CARCINOMA_WITH_LMP1_UP	SENGUPTA_NASOPHARYNGEAL_CARCINOMA_WITH_LMP1_UP	374	-0.251093	-1.50966	5.92939827001251e-05	0.00581654843197033	0.00536766580232711	4562	tags=30%, list=20%, signal=25%	TNC/CHD4/HBS1L/SLITRK6/TMEM158/ESCO2/PKIB/RPRD1A/XAF1/DSC3/IFIT3/ANXA3/HSP90B1/PRKAR2B/ATRX/HERC5/CYCS/MIB1/CFTR/ENPP2/ILF3/ZMAT3/ZMYM2/C4orf46/KLHL24/TNFRSF11A/SMC3/KRAS/MCTP1/ESF1/PDP1/ZNF277/GNG12/SLC12A2/NAA15/THRAP3/DHX9/FABP4/XKR4/ELL2/SNCAIP/ADAMTS5/C14orf39/DDX17/SLCO1A2/GALNT7/HLA-DQA1/SIM1/DDHD1/EPHA4/LPAR3/SMC5/DNAJC3/TNFRSF11B/C5orf24/PAPOLA/RIMS2/ESRRG/ZBTB10/VWDE/IL15/TOP1/MYO6/SYNC…
WP_MACROPHAGESTIMULATING_PROTEIN_MSP_SIGNALING	WP_MACROPHAGESTIMULATING_PROTEIN_MSP_SIGNALING	WP_MACROPHAGESTIMULATING_PROTEIN_MSP_SIGNALING	107	-0.357079	-1.79602	7.03075156649469e-05	0.00678746524244773	0.00626365369299076	4165	tags=34%, list=18%, signal=28%	MAPK9/IGF1R/PTK2/NR4A1/MAP2K2/SMAD6/SHC1/FZD1/IL6/SOCS1/MST1R/RPS6/OCLN/SRC/DUSP6/PPARGC1A/CLDN5/JUN/KDR/DUSP1/CXCL8/PRKCB/IL1B/VEGFA/FOS/ZEB2/MAPK8/SIX1/EGR1/RPS6KB1/CXCL10/TNF/CXCL1/PDCD4/CSF2/MAPK1
GHANDHI_BYSTANDER_IRRADIATION_UP	GHANDHI_BYSTANDER_IRRADIATION_UP	GHANDHI_BYSTANDER_IRRADIATION_UP	77	-0.399664	-1.88561	7.5498565003598e-05	0.00703259453884447	0.00648986553611497	2730	tags=32%, list=12%, signal=29%	CXCL3/SRSF12/SERPINB2/CD69/CXCL8/PTGS2/TNFAIP3/IL1A/OSGIN2/NAMPT/IL1B/EPB41L4B/G0S2/CREB5/DUSP2/NFKBIZ/GCH1/CXCL10/DUSP5/MMP3/BCL2A1/CXCL1/LAMB3/GADD45G/IRAK3
KEGG_GNRH_SIGNALING_PATHWAY	KEGG_GNRH_SIGNALING_PATHWAY	KEGG_GNRH_SIGNALING_PATHWAY	93	-0.373299	-1.83754	7.73326273149972e-05	0.00703259453884447	0.00648986553611497	4224	tags=34%, list=18%, signal=28%	PLD2/MAPK9/CDC42/CAMK2D/MAP2K6/JMJD7-PLA2G4B/MAP2K2/PRKX/KRAS/MAP3K1/PRKCD/SRC/ADCY4/ITPR1/CALML5/GNRH2/PLCB2/JUN/CAMK2B/PRKCB/ADCY7/MAP3K2/MAPK8/MAPK7/HBEGF/SOS2/NRAS/FSHB/CACNA1C/ADCY5/GNAS/MAPK1
WINZEN_DEGRADED_VIA_KHSRP	WINZEN_DEGRADED_VIA_KHSRP	WINZEN_DEGRADED_VIA_KHSRP	96	-0.365233	-1.78941	7.57681786448786e-05	0.00703259453884447	0.00648986553611497	2793	tags=31%, list=12%, signal=28%	GPR183/CXCL3/DUSP6/IRS1/F3/YRDC/SMPDL3A/CCL20/CXCL8/PTGS2/GREM1/PTGER4/B3GNT2/ID2/TFAP2C/EREG/YPEL5/HBEGF/NFKBIZ/ZFP36/NR4A2/CXCL10/EDN1/IFIT2/DUSP5/TNF/PMAIP1/PKIA/JAG1/CSF2
BASAKI_YBX1_TARGETS_DN	BASAKI_YBX1_TARGETS_DN	BASAKI_YBX1_TARGETS_DN	370	-0.245992	-1.47514	7.74718569718151e-05	0.00703259453884447	0.00648986553611497	4432	tags=29%, list=19%, signal=24%	MALL/FAM43A/BRWD1/SLC40A1/CLINT1/HGD/MGAT4A/CDK19/PTER/BNC2/ATRX/HLA-E/MIB1/ATP2C1/GABARAPL1/RBM47/PLCG2/BBX/P4HTM/VLDLR/EEF1A1/RALGPS2/PFKFB3/ZMYM2/DYNC2LI1/KCTD6/KLHL24/GSTM3/SCIN/MET/ST6GALNAC4/TNFRSF11A/IER5L/C14orf28/PARP8/CNTNAP3/ZBTB20/PLEKHA1/ALDOC/PRKAB1/WIPF2/PAXBP1/DDIT4/ASPH/EIF5/H6PD/APOOL/KANSL1L/LMBRD2/BPTF/HES1/DUSP6/DPP4/MTDH/TRIM13/P4HA1/DNAJC3/KLHDC10/PDS5B/ESR1/C5orf24/PDK3/RA…
DORN_ADENOVIRUS_INFECTION_48HR_DN	DORN_ADENOVIRUS_INFECTION_48HR_DN	DORN_ADENOVIRUS_INFECTION_48HR_DN	36	-0.533061	-2.11556	8.81354946683253e-05	0.00788294233195227	0.00727458912649397	4127	tags=44%, list=18%, signal=36%	CCND1/SERPINB5/NR4A1/IL6/ELL2/PLK2/SYNCRIP/SGK1/JUNB/CD83/IER3/CYTH1/KRT19/SRSF5/NFKBIA/TNFRSF12A
RUTELLA_RESPONSE_TO_CSF2RB_AND_IL4_DN	RUTELLA_RESPONSE_TO_CSF2RB_AND_IL4_DN	RUTELLA_RESPONSE_TO_CSF2RB_AND_IL4_DN	305	-0.256741	-1.48932	9.13180405399293e-05	0.00804922206614276	0.00742803649365222	3391	tags=23%, list=15%, signal=20%	MCTP1/SIGIRR/RAB20/KLF10/LILRB2/AIF1/MYOF/RNF138/DDIT4/MAN2A2/PDXK/CXCL3/SPHK1/CX3CR1/SP110/OAZ2/TSPAN3/HLA-DQA1/DUSP6/PLA2G7/CHST15/ITPR1/MT2A/LEPROT/SCO2/RGCC/ACAA2/AMPD2/VMP1/LGALS3/STAT1/CCDC69/FBXL5/MAPRE2/SNX10/NFATC2IP/PRKCB/SIK3/DNTTIP2/NAMPT/IL1B/CALML4/SNTB1/EREG/SGK1/PLSCR1/ALOX5/HBEGF/FCAR/GRPEL1/EGR1/PGS1/ZFP36/ALDH3A2/CCL3/NR4A2/PELI1/NCOA1/CXCL10/F2RL1/CCL15/APLP2/DENND3/SLC30A1/CX…
MORI_PRE_BI_LYMPHOCYTE_DN	MORI_PRE_BI_LYMPHOCYTE_DN	MORI_PRE_BI_LYMPHOCYTE_DN	76	-0.401179	-1.88931	0.000100456270709857	0.00860528223179371	0.00794118362379482	2161	tags=26%, list=9%, signal=24%	TMEM50B/DIP2B/LYN/AKIRIN1/LPGAT1/GPCPD1/ADCY7/RIOK3/BTG2/TRAF3/NFKBIZ/ZFP36/SCD/KLF2/TIRAP/BTG1/RBM39/UBE2H/CLK1/PTPRC
ZHOU_INFLAMMATORY_RESPONSE_LPS_UP	ZHOU_INFLAMMATORY_RESPONSE_LPS_UP	ZHOU_INFLAMMATORY_RESPONSE_LPS_UP	364	-0.246059	-1.47881	0.000100035846558253	0.00860528223179371	0.00794118362379482	3214	tags=23%, list=14%, signal=20%	PYY/GPR135/CATSPER2/GH2/RPS2P45/SULT1E1/CLEC12B/ADAMTS5/ADORA2A-AS1/CXCL3/SRC/MCF2L/CCL8/CDH15/ATP2B1/FAM218A/RDX/ITGA9/SERPINB2/NRL/NT5C3A/NOX1/NINJ1/IRAK2/DYNC2H1/ARL4D/ZC3HAV1/ALX3/CCL20/ATP2B2/ZBTB10/OSR2/IL27/TMEM67/OSM/NLRP14/TNFAIP2/ADM/PTGS2/NCOA7/PDLIM5/SIK3/PTX3/CH25H/REL/NAMPT/TM4SF18/FILIP1/IL1B/NRAP/AKAP1/PPP1R15A/NPAS3/MPP3/EREG/G0S2/CREB5/BTG2/WNK4/CSRNP1/CD44/FCAR/CTRB1/RNF19B/C2o…
ZHENG_FOXP3_TARGETS_IN_THYMUS_UP	ZHENG_FOXP3_TARGETS_IN_THYMUS_UP	ZHENG_FOXP3_TARGETS_IN_THYMUS_UP	192	-0.291052	-1.60919	0.000108505029933029	0.00916566100073171	0.00845831607606596	4239	tags=35%, list=19%, signal=29%	WBP4/CDK19/PGAP1/WDR37/SLC37A3/GALNT4/BTBD10/PPP3CC/RABGAP1L/VCPKMT/ESD/DBF4/HERPUD2/IL7R/ELF1/ZBTB25/TRAT1/MAP3K1/ETNK1/NR3C1/ZBTB20/GPR183/NEK7/SAMHD1/JMJD1C/REEP3/P2RY10/ATP2B1/TBC1D30/SMC5/GPRIN3/CD69/ZC3HAV1/AKAP13/TRIM34/FAM8A1/RAPGEF6/SLC35B3/ANKRD12/TOP1/CD84/TPP2/TNFAIP3/LRCH1/SIK3/DOCK10/FAM76B/B3GNT2/ARL4A/KLF6/HIF1A/ABTB2/VPS54/GLCCI1/PDE4B/ARHGEF10/NFKBIZ/ELK3/PELI1/IRF4/F2RL1/RGS1/Z…
JIANG_MELANOMA_TRM8_CD4	JIANG_MELANOMA_TRM8_CD4	JIANG_MELANOMA_TRM8_CD4	389	-0.236961	-1.4303	0.000113451971812515	0.00945225880224272	0.00872279616012014	4300	tags=23%, list=19%, signal=19%	ANXA1/HNRNPA2B1/RAP1B/MGAT4A/CD4/SLC2A3/APBB1IP/CYCS/HLA-E/RPL21/HNRNPUL1/NR4A1/EEF1A1/CAMK4/RPL35A/IL7R/SOCS1/SIGIRR/TRAT1/RPS6/EVI2A/PARP8/TRADD/ENO1/DDIT4/GPR183/PPDPF/PBXIP1/TAGLN2/ARL6IP5/DYNLT3/C12orf57/ITM2A/RPL36A/COMMD6/MZT2B/RGCC/HNRNPDL/CD69/RPL37A/ZC3HAV1/EEF1D/JUN/HLA-F/ANKRD12/LGALS3/RPL17/CD3E/STAT1/CD96/DUSP1/TNFAIP3/PTGER4/GPSM3/PRNP/FOSB/ARL4A/KLF6/ID2/PRMT2/PPP1R15A/FOS/DDX3X/N…
REACTOME_CELLULAR_SENESCENCE	REACTOME_CELLULAR_SENESCENCE	REACTOME_CELLULAR_SENESCENCE	127	-0.336495	-1.75242	0.000124727457015252	0.010251248561713	0.00946012518926492	1913	tags=19%, list=8%, signal=17%	JUN/MOV10/ID1/HMGA1/RNF2/AGO3/CXCL8/SP1/CDC23/RPS6KA2/POT1/IL1A/CDKN2B/UBE2E1/FOS/MAPK8/MAPK7/MAPKAPK2/MAP4K4/TNIK/MINK1/ANAPC7/HIRA/MAPK1
TIAN_TNF_SIGNALING_NOT_VIA_NFKB	TIAN_TNF_SIGNALING_NOT_VIA_NFKB	TIAN_TNF_SIGNALING_NOT_VIA_NFKB	22	-0.620336	-2.22478	0.000143302622300336	0.0116208873177419	0.0107240643102511	3797	tags=64%, list=17%, signal=53%	NR4A1/KLF10/PTGES/GATA2/JUN/FOSB/KLF6/PPP1R15A/DUSP2/JUNB/EGR1/TPTEP1/IER3/TIPARP
WP_EXTRAFOLLICULAR_AND_FOLLICULAR_B_CELL_ACTIVATION_BY_SARSCOV2	WP_EXTRAFOLLICULAR_AND_FOLLICULAR_B_CELL_ACTIVATION_BY_SARSCOV2	WP_EXTRAFOLLICULAR_AND_FOLLICULAR_B_CELL_ACTIVATION_BY_SARSCOV2	72	-0.402344	-1.86799	0.00014607448302831	0.0116898027076077	0.0107876612674093	4713	tags=38%, list=21%, signal=30%	CD82/CRP/IFNAR2/CR1/C3/CD19/CCR7/IL6/GPR183/AICDA/ITGAX/SLAMF7/PDCD1/CD69/BACH2/CCL21/MFGE8/BCL6/ZEB2/IFIT2/ICOSLG/IRF4/TNF/TNFSF13B/BCR/PTPRC/TLR7
WP_TYPE_II_INTERFERON_SIGNALING	WP_TYPE_II_INTERFERON_SIGNALING	WP_TYPE_II_INTERFERON_SIGNALING	36	-0.523188	-2.07638	0.000149889258082154	0.0118393047747488	0.010925625756583	3407	tags=36%, list=15%, signal=31%	SPI1/SOCS1/PTPN11/PRKCD/IRF2/STAT1/IL1B/GBP1/CXCL10/IFIT2/IRF4/NOS2/IRF1
BLANCO_MELO_RESPIRATORY_SYNCYTIAL_VIRUS_INFECTION_A594_CELLS_UP	BLANCO_MELO_RESPIRATORY_SYNCYTIAL_VIRUS_INFECTION_A594_CELLS_UP	BLANCO_MELO_RESPIRATORY_SYNCYTIAL_VIRUS_INFECTION_A594_CELLS_UP	266	-0.263762	-1.50261	0.000156722876860122	0.0122203658597854	0.0112772790744693	4817	tags=33%, list=21%, signal=26%	NID2/CSF1/MAFF/IL4R/DDX60/CD82/TNIP3/MMP1/CEACAM1/LAP3/TNC/PTPRE/TMEM158/CRISPLD2/FAM43A/XAF1/SORCS2/IFIT3/C3/KLF4/IL20RB/HAS3/HERC5/RFPL2/BATF2/OAS3/PLAU/UBE2L6/IL6/IL7R/THEMIS2/MCTP1/SAMD4A/TRAF1/IFI44L/ANTXR2/NLRC5/SAMHD1/SP110/GBP4/IL21R/C15orf48/F3/P4HA1/SAMD9/TMEM140/IRAK2/SEMA3D/ZC3HAV1/STAT1/GBP5/CXCL8/TNFAIP3/TRANK1/CHST2/PTGER4/PARP9/PTX3/CH25H/SORBS1/IL1A/GK/IL1B/STX11/PPP1R15A/NFE2L3/…
BLANCO_MELO_COVID19_BRONCHIAL_EPITHELIAL_CELLS_SARS_COV_2_INFECTION_UP	BLANCO_MELO_COVID19_BRONCHIAL_EPITHELIAL_CELLS_SARS_COV_2_INFECTION_UP	BLANCO_MELO_COVID19_BRONCHIAL_EPITHELIAL_CELLS_SARS_COV_2_INFECTION_UP	133	-0.314436	-1.6447	0.000175409782286261	0.0135043328590511	0.0124621580166601	3611	tags=29%, list=16%, signal=24%	OAS3/IL6/IL7R/CYP27B1/SLC25A37/EPSTI1/ADAM8/SAMHD1/C15orf48/TUBB3/KRT6B/IRAK2/CCL20/PDZK1IP1/TNFAIP2/COL8A1/GBP5/CXCL8/TNFAIP3/TRIML2/MAP3K8/CHST2/PARP9/IL1B/MRGPRX3/G0S2/PLSCR1/HBEGF/NFKBIZ/IER3/TNIP1/HCAR3/EDN1/TNF/CXCL1/NFKBIA/CSF2/IRAK3
GRAHAM_CML_QUIESCENT_VS_NORMAL_DIVIDING_UP	GRAHAM_CML_QUIESCENT_VS_NORMAL_DIVIDING_UP	GRAHAM_CML_QUIESCENT_VS_NORMAL_DIVIDING_UP	56	-0.432393	-1.92951	0.000188401972913501	0.0143232599907489	0.0132178857838788	4215	tags=48%, list=18%, signal=39%	MAFF/RSRC2/PRKAR2B/RRAS2/IL1RN/SMC3/DDIT4/TPSAB1/CCL8/SERPINB2/APOC1/CCL5/RGCC/JUN/CCL20/ZBTB10/CXCL8/PTGS2/PTX3/IL1B/CCL3/GBP1/NR4A2/CXCL10/PMAIP1/RGS1/GADD45B
GROSS_HYPOXIA_VIA_ELK3_DN	GROSS_HYPOXIA_VIA_ELK3_DN	GROSS_HYPOXIA_VIA_ELK3_DN	143	-0.329459	-1.73686	0.000192814488596292	0.0144777496252179	0.013360452933014	3847	tags=32%, list=17%, signal=27%	RAD23B/VLDLR/KIF5A/PFKFB3/IL6/MAP3K1/RABGEF1/ZBTB20/ENO1/CXCL3/JMJD1C/DZIP3/NFIL3/TRPS1/VANGL2/PLK2/ADM/IFRD1/PTGS2/PDLIM5/BHLHE40/PTGER4/KLF6/PIM3/VEGFA/PPP1R15A/FOS/UPP1/CSRNP1/DUSP2/HBEGF/CD44/ATXN2L/EGR1/ZFP36/PNRC1/CXCL10/EDN1/SIAH2/EHF/HSPA5/SLC20A1/NFKBIA/JAG1/PTBP3/HOXB9
GRAHAM_NORMAL_QUIESCENT_VS_NORMAL_DIVIDING_DN	GRAHAM_NORMAL_QUIESCENT_VS_NORMAL_DIVIDING_DN	GRAHAM_NORMAL_QUIESCENT_VS_NORMAL_DIVIDING_DN	87	0.440302266672276	1.81341146461291	0.000197660565226363	0.0146606287525212	0.0135292186622204	4493	tags=37%, list=20%, signal=30%	TK1/CD36/MCM10/COTL1/BIRC5/CENPM/PCNA/FABP5/CDC45/RACGAP1/NPM3/CDK1/CDC25A/CCNB2/SNRNP25/CKS1B/GINS1/DUT/AQP3/RRM2/MCM4/NUP85/TRIP13/POLE2/PRG2/HBG1/ZWINT/VRK1/CSE1L/DHFR/GGH/KIF2C
HOFFMANN_LARGE_TO_SMALL_PRE_BII_LYMPHOCYTE_UP	HOFFMANN_LARGE_TO_SMALL_PRE_BII_LYMPHOCYTE_UP	HOFFMANN_LARGE_TO_SMALL_PRE_BII_LYMPHOCYTE_UP	147	0.383926279133273	1.6925131161936	0.00022960787787009	0.0168250013639263	0.0155265593507079	6849	tags=46%, list=30%, signal=33%	TK1/HAUS6/KIF22/MCM10/SLC29A1/UBE2T/DDX19A/XPO1/KIF23/CENPE/PCK2/AURKA/MKI67/CASP3/HMGB2/HLA-DQB1/CDC45/RACGAP1/DNMT1/DCTPP1/ITGB7/TRIM46/CDK1/NASP/CCNB2/CBX1/E2F8/CBX5/BRCA2/CKS1B/CAMP/RRM2/CDCA3/TTK/KIFC1/TRIP13/TUBB/NT5DC2/ANP32E/UBE2C/CKS2/KIF20A/KIF2C/CKAP5/DPAGT1/CDC25C/CENPA/RAMP1/STMN1/POLA1/MTHFD2/GSN/ARL1/RBL1/CRIP2/RAD54L/CHAF1B/VPS72/GSPT1/TMPO/MYH11/LDHA/PPP1CA/TOP2A/RFC3/KIF4A/IL4/T…
BLANCO_MELO_BRONCHIAL_EPITHELIAL_CELLS_INFLUENZA_A_INFECTION_UP	BLANCO_MELO_BRONCHIAL_EPITHELIAL_CELLS_INFLUENZA_A_INFECTION_UP	BLANCO_MELO_BRONCHIAL_EPITHELIAL_CELLS_INFLUENZA_A_INFECTION_UP	124	-0.326184	-1.69693	0.00024805600117485	0.0179604357041123	0.016574368399302	3504	tags=37%, list=15%, signal=32%	VWA7/XAF1/IFI35/HERC5/MIB1/BATF2/IL6/IL7R/CDYL2/LINC01089/AOC2/NR1D1/TRAF1/EPSTI1/NLRC5/ARL5B/SAMHD1/DPP4/ITPR1/ARRDC3/CCL5/TMEM140/HLA-F/ZBTB10/DDI2/TNFAIP3/TRANK1/PARP9/PTX3/ID2/ZNF674-AS1/ZBED6/RALGAPA2/MACF1/POSTN/GBP1/CD83/CXCL10/TNF/NR1D2/FSD1L/THBS1/SLC30A1/ITGA7/UBXN7/ERN1
WP_MITOCHONDRIAL_COMPLEX_I_ASSEMBLY_MODEL_OXPHOS_SYSTEM	WP_MITOCHONDRIAL_COMPLEX_I_ASSEMBLY_MODEL_OXPHOS_SYSTEM	WP_MITOCHONDRIAL_COMPLEX_I_ASSEMBLY_MODEL_OXPHOS_SYSTEM	47	0.517777704112684	1.8964688863042	0.000254370750633494	0.018200975357093	0.0167963447972482	6627	tags=57%, list=29%, signal=41%	TMEM126B/NDUFB10/NDUFB6/TMEM186/NDUFB2/ACAD9/NDUFB9/FOXRED1/NUBPL/NDUFC2/TMEM70/NDUFAF2/NDUFA8/NDUFV3/NDUFB4/NDUFS2/NDUFS4/NDUFA3/TIMMDC1/NDUFS6/NDUFS3/NDUFA10/NDUFS1/NDUFS5/NDUFAB1/NDUFB5/NDUFAF1
LINDSTEDT_DENDRITIC_CELL_MATURATION_B	LINDSTEDT_DENDRITIC_CELL_MATURATION_B	LINDSTEDT_DENDRITIC_CELL_MATURATION_B	47	-0.466746	-1.99782	0.000265822809010416	0.0187992363302483	0.0173484359564693	3446	tags=38%, list=15%, signal=33%	HIVEP1/OPTN/PDGFA/TRAF1/NR4A3/TNFAIP2/ADM/LYN/TNFAIP3/REL/ID2/CD83/PNRC1/TNIP1/SIAH2/CFLAR/BTG1/NFKBIA
DORN_ADENOVIRUS_INFECTION_24HR_DN	DORN_ADENOVIRUS_INFECTION_24HR_DN	DORN_ADENOVIRUS_INFECTION_24HR_DN	37	-0.505149	-2.02391	0.000282298797500433	0.0197349573149153	0.0182119442017218	1759	tags=41%, list=8%, signal=37%	CCND1/NR4A1/IL6/ELL2/PLK2/SGK1/JUNB/CD83/IER3/CYTH1/IFIT2/KRT19/SRSF5/NFKBIA/TNFRSF12A
LEE_EARLY_T_LYMPHOCYTE_UP	LEE_EARLY_T_LYMPHOCYTE_UP	LEE_EARLY_T_LYMPHOCYTE_UP	103	0.423894772450085	1.78467029338644	0.000292763050399813	0.0200065716014793	0.0184625970991343	7803	tags=50%, list=34%, signal=33%	SCRN1/MCM10/MYB/BIRC5/UBE2T/GSE1/AURKA/MKI67/SYK/CENPW/CDK1/CDC25A/CCNB2/UHRF1/CD1E/E2F8/GINS1/RAPGEF5/RRM2/CDCA3/TTK/MCM4/AEBP1/TUBB/UBE2C/FAIM/GGH/CKS2/MZB1/KIF20A/KIF2C/CENPA/CXXC5/CD1A/NEIL3/LETM1/ATAD2/ADA/TMSB15A/TOP2A/HMMR/LDLRAD4/TSHR/NUF2/LRR1/TNFRSF21/CEP55/NDC80/BUB1/SLC1A4/CDKN3
CHEN_LVAD_SUPPORT_OF_FAILING_HEART_UP	CHEN_LVAD_SUPPORT_OF_FAILING_HEART_UP	CHEN_LVAD_SUPPORT_OF_FAILING_HEART_UP	95	-0.356399	-1.75095	0.000292676103105641	0.0200065716014793	0.0184625970991343	4076	tags=33%, list=18%, signal=27%	TCAP/RRAS2/REV1/KLF9/FKBP5/ELF1/CSDC2/ZBTB20/AMD1/DDIT4/FHL1/DIXDC1/CDKN1A/MT2A/NFIL3/RGCC/JUN/MAPRE2/BCL6/BTG2/CYP4B1/CALD1/IER5/ZFP36/POSTN/TIPARP/KLF2/GADD45B/NFKBIA/AREG/GADD45G
DORN_ADENOVIRUS_INFECTION_32HR_DN	DORN_ADENOVIRUS_INFECTION_32HR_DN	DORN_ADENOVIRUS_INFECTION_32HR_DN	35	-0.512437	-2.0328	0.000305908741406284	0.0206726329470335	0.0190772562476995	1759	tags=43%, list=8%, signal=40%	CCND1/SERPINB5/NR4A1/ELL2/PLK2/SYNCRIP/SGK1/JUNB/CD83/IER3/CYTH1/KRT19/SRSF5/NFKBIA/TNFRSF12A
PEDERSEN_METASTASIS_BY_ERBB2_ISOFORM_5	PEDERSEN_METASTASIS_BY_ERBB2_ISOFORM_5	PEDERSEN_METASTASIS_BY_ERBB2_ISOFORM_5	11	-0.754774	-2.1499	0.000321163610951908	0.0210034094818226	0.0193825056434134	4986	tags=82%, list=22%, signal=64%	HMGCS1/NAB1/EGLN3/NR4A1/RGCC/PTGER4/FOS/NFKBIZ/NR4A2
RODRIGUES_THYROID_CARCINOMA_DN	RODRIGUES_THYROID_CARCINOMA_DN	RODRIGUES_THYROID_CARCINOMA_DN	76	-0.379747	-1.78837	0.000320107052551657	0.0210034094818226	0.0193825056434134	4047	tags=32%, list=18%, signal=26%	BNC2/KATNBL1/PPP1R13L/ATXN1/BBX/ZMYM2/SHANK2/ANKRD28/SAMD9/DICER1/NABP1/DCBLD2/COL8A1/NAMPT/TSC22D2/CREB5/PTPRK/CD44/THBS1/CXCL1/KANSL1/AREG/IRF1/UBXN7
FULCHER_INFLAMMATORY_RESPONSE_LECTIN_VS_LPS_DN	FULCHER_INFLAMMATORY_RESPONSE_LECTIN_VS_LPS_DN	FULCHER_INFLAMMATORY_RESPONSE_LECTIN_VS_LPS_DN	412	-0.227255	-1.37434	0.000320558317404431	0.0210034094818226	0.0193825056434134	4289	tags=26%, list=19%, signal=22%	IFIT3/HNRNPA2B1/ARHGAP12/KLF4/CD4/AIM2/MPP1/HERC5/ZNRF2/RBM47/RAD23B/SEMA4A/SEC24D/LAIR1/ENPP2/HS3ST2/ZNF493/ME1/PFKFB3/OAS3/STXBP3/MADD/PRKAR2A/DBT/PITHD1/UBE2L6/DCLRE1C/ECHDC1/KLF10/LILRB2/SLC46A3/CHFR/NR3C1/TLR8/TSPAN4/AIF1/SLC35E1/SAMD4A/EPSTI1/IFI44L/HLA-DMB/NUPR1/ALDH1A1/CHST13/SP110/MRPL30/SLC12A7/NRIP1/FAM20A/ATP2B1/RDX/ARRDC3/VAMP5/APOC1/SECTM1/NT5C3A/SAMD9/TMEM140/VMP1/SUGP2/LYN/SORT1/C…
ZHOU_TNF_SIGNALING_30MIN	ZHOU_TNF_SIGNALING_30MIN	ZHOU_TNF_SIGNALING_30MIN	46	-0.457138	-1.95048	0.000342636597292808	0.0221693168588814	0.0204584360220073	1983	tags=28%, list=9%, signal=26%	KALRN/HMGA1/DUSP1/PTGS2/TNFAIP3/TRAP1/JUNB/EGR1/IER2/DDX56/CXCL1/NFKBIA/CD5
WP_PROSTAGLANDIN_SIGNALING	WP_PROSTAGLANDIN_SIGNALING	WP_PROSTAGLANDIN_SIGNALING	33	-0.515586	-2.01769	0.000374328754820866	0.023715286321047	0.0218850978147463	1556	tags=33%, list=7%, signal=31%	CXCL8/PTGER4/IL1A/IL1B/VEGFA/CCL3/CXCL10/TNF/CXCL1/NLRP3/AREG
CHEN_HOXA5_TARGETS_9HR_UP	CHEN_HOXA5_TARGETS_9HR_UP	CHEN_HOXA5_TARGETS_9HR_UP	208	-0.272736	-1.51877	0.000373665167120662	0.023715286321047	0.0218850978147463	4951	tags=34%, list=22%, signal=27%	CAB39/SETDB1/CEBPG/SOX30/MAFF/ZNF195/RSRC2/ZNF451/TLK2/SUPT20H/SFPQ/CENPC/TAF1A/PTPN2/GABARAPL1/ARID4B/THUMPD2/VCPKMT/DCLRE1C/ZNF331/TBC1D31/KLF10/AKAP10/PPP1R12A/SRSF10/DPP8/EDRF1/ARIH1/EIF5/DAAM1/JMJD1C/FNBP4/DUSP6/F3/NFIL3/ZNF3/MORC3/JUN/IFRD1/CXCL8/PTGS2/TNFAIP3/ING3/AKIRIN1/ZNF274/FOSB/KLF6/VEGFA/FOS/TSC22D2/CREB5/NFKBIE/JUNB/EGR1/PGS1/BIRC2/ZNF222/DNAJC2/IER2/PELI1/TIPARP/DUSP5/THAP9-AS1/PM…
AFFAR_YY1_TARGETS_DN	AFFAR_YY1_TARGETS_DN	AFFAR_YY1_TARGETS_DN	247	0.339451422505616	1.57301389351742	0.000394172083832593	0.0247149960192766	0.0228076565490547	4945	tags=32%, list=22%, signal=25%	TK1/FDFT1/PRDX4/KIF22/FUS/SLC29A1/BIRC5/CXCL6/ELOVL6/OTC/MXD3/TUBB2A/KIF23/THBS4/RBBP4/SPAG5/CYP51A1/AXIN2/LEP/CENPE/ALDH18A1/AURKA/PTGDS/MKI67/NLRP4/HMGB2/DEFB4A/PDGFRA/RACGAP1/NEURL1/PLK1/CCL7/PCOLCE2/MMP13/NASP/CCNB2/EXO1/UHRF1/RIPK4/SPP1/LRIG1/TNNI3/SEMG1/STEAP4/THBS2/ANKH/GFRA1/DUT/FDPS/CDCA3/TTK/MCM4/SLC25A26/PRKG2/SOD3/FN3K/TRIP13/FOLH1/IFI16/FCGR2B/SPA17/ELAVL3/NIPSNAP1/PRPS1/CLEC3B/ANP32…
VILIMAS_NOTCH1_TARGETS_UP	VILIMAS_NOTCH1_TARGETS_UP	VILIMAS_NOTCH1_TARGETS_UP	52	-0.429369	-1.90094	0.000410029076686874	0.0254469065756078	0.0234830831030549	5662	tags=50%, list=25%, signal=38%	CD86/ICAM1/DDR1/CD28/IRF7/CARD11/TOX/IL10RA/RRAS2/CCR7/TRAT1/CTLA4/TRAF1/CX3CL1/THY1/P2RY10/CCL5/CD69/EGR2/ID2/JUNB/EGR1/BIRC2/CD83/BCL2A1/NFKBIA
MILI_PSEUDOPODIA_HAPTOTAXIS_UP	MILI_PSEUDOPODIA_HAPTOTAXIS_UP	MILI_PSEUDOPODIA_HAPTOTAXIS_UP	481	-0.219943	-1.34448	0.00041475163927275	0.0254799946470391	0.0235136176565902	5030	tags=30%, list=22%, signal=24%	CENPU/CRIPT/HMGCS1/USP16/DCUN1D1/YTHDF3/TOPORS/CHMP2B/PHLDB2/COX7B2/DLG3/PALLD/ASNSD1/PSMD6/ACSL4/PPP2R3A/GNPNAT1/CTBP2/CCNH/CYP2C18/STRN/XAF1/TLK2/APC/WBP4/TP53INP2/PTPN2/NCOR1/EIF3J/DYNLL2/ATRX/KANK2/PDCD10/ZNRF2/MIB1/UBR3/CAMK2D/ZDHHC2/KIF5B/RPL21/VPS41/ITGB3BP/MLLT3/FBXW2/SRSF3/CHEK1/SMC3/KRAS/NIPBL/ESF1/YWHAB/PNO1/ZNF277/NR3C1/C9orf85/PDSS1/KPNA3/SAMD4A/ATF2/NAA15/RNF138/MPP7/MTMR6/PPP1R12A/…
PHONG_TNF_RESPONSE_NOT_VIA_P38	PHONG_TNF_RESPONSE_NOT_VIA_P38	PHONG_TNF_RESPONSE_NOT_VIA_P38	323	-0.24988	-1.46328	0.000432734704596309	0.0263189247335475	0.0242878046832371	4707	tags=29%, list=21%, signal=23%	MMP1/HTRA2/FKBP4/NAB1/IFNAR2/TOX/PPARG/TMEM158/STRA6/MALL/HSP90B1/CLIP2/SERTAD2/PHACTR4/TRIB1/IGSF3/ATF5/RBM47/RAB11FIP2/SOX9/PEG10/OGFR/PLAU/MVD/ADARB1/ATP1B1/OPTN/SLC25A37/SAMD4A/PTGES/TRAF1/PRKCD/CX3CL1/GATA2/HTATSF1/HES1/CD58/IRF2/DNAJC3/TMEM50B/ZMIZ2/JUN/GRINA/ZBTB10/OSR2/GPRC5B/MGAT4B/TNFAIP2/TMEM156/PDLIM5/ING3/BHLHE40/CD47/COL6A2/KLF6/ID2/ECE1/PDE4A/DLEU2/ABTB2/G0S2/PDE10A/NFE2L3/SGK1/PPM…
OSMAN_BLADDER_CANCER_UP	OSMAN_BLADDER_CANCER_UP	OSMAN_BLADDER_CANCER_UP	379	-0.233398	-1.40787	0.000503805212879638	0.0303380525221184	0.0279967628460055	4272	tags=26%, list=19%, signal=22%	ZFYVE16/HSP90B1/FBXO22/EIF2S1/SLC25A13/SPI1/DYNLL2/DIAPH2/RAB10/CCDC88C/SSX2IP/RAD23B/COQ2/ATXN1/BBX/LAIR1/MED19/PHACTR2/SPPL2A/TBC1D8/ZMAT3/KLHL7/CAMKK2/KLHL24/ELF1/BSG/FBXW5/SMC3/ESF1/SNTB2/EIF5A/SLC25A37/KPNA3/ENO1/P4HB/JAZF1/ARIH1/EIF5/SAMHD1/MTDH/NRIP1/MAGT1/BICD2/PRPF40A/SESTD1/AZI2/AKAP13/PIAS1/LGALS3/IL15/TOP1/AGO3/TMOD3/SYNCRIP/SF3B1/PDLIM5/CHST2/CD47/PRNP/APPL1/DPYD/LPGAT1/PTCD3/KTN1/ZD…
BILANGES_SERUM_SENSITIVE_VIA_TSC1	BILANGES_SERUM_SENSITIVE_VIA_TSC1	BILANGES_SERUM_SENSITIVE_VIA_TSC1	21	-0.58834	-2.05624	0.000573077438778018	0.0340834040591688	0.0314530729925212	1644	tags=33%, list=7%, signal=31%	GRB14/MEOX1/DNAJC5G/JUNB/EGR1/UTP6/PHLDA1
WHITEFORD_PEDIATRIC_CANCER_MARKERS	WHITEFORD_PEDIATRIC_CANCER_MARKERS	WHITEFORD_PEDIATRIC_CANCER_MARKERS	110	0.394521202433268	1.67420022096088	0.00057720990103492	0.0340834040591688	0.0314530729925212	6716	tags=47%, list=29%, signal=34%	TK1/RRP1/PON3/BIRC5/UBE2T/PCNA/LMNB2/CENPE/AURKA/MYBL2/POLQ/MKI67/CDCA8/CDC45/DNMT1/NME1/CDK1/CDC25A/NASP/CCNB2/UHRF1/CKS1B/RRM2/TTK/MCM4/POLE2/CKAP2/CDK4/ZWINT/RECQL4/RCC2/DHFR/MEX3B/UBE2C/GGH/CKS2/MFN2/MYCN/CENPA/MLLT11/STMN1/GAPDH/GPX7/CDK6/ATAD2/ILF2/TMPO/ADCY3/MND1/ZNF300/TOP2A/RFC3
HIRSCH_CELLULAR_TRANSFORMATION_SIGNATURE_UP	HIRSCH_CELLULAR_TRANSFORMATION_SIGNATURE_UP	HIRSCH_CELLULAR_TRANSFORMATION_SIGNATURE_UP	232	-0.259262	-1.47479	0.000596539973783308	0.0348861165437508	0.0321938374515445	3383	tags=24%, list=15%, signal=20%	SIGIRR/PDP1/GATAD1/EVI2A/PARP8/ALDOC/SNAPC1/CXCL3/ANKRD28/AGFG1/SLC12A7/IRF2/EHD4/P4HA1/ZMYM6/CLEC2B/ZFAND1/NR1H2/IFRD1/FBXL5/DUSP1/STON1/FBXO28/PTX3/CFHR3/IL1A/IL1B/OXR1/VEGFA/HIF1A/EREG/RNF31/PLSCR1/UPP1/CARHSP1/PDE4B/JUNB/RNF19B/EGLN1/PGS1/RBM7/CAAP1/GCH1/IER2/PELI1/PNRC1/CYTH1/SIAH2/KLF2/PMAIP1/MMP3/BCL2A1/VAMP4/RIPK2/PHLDA1
WP_ONCOSTATIN_M_SIGNALING	WP_ONCOSTATIN_M_SIGNALING	WP_ONCOSTATIN_M_SIGNALING	64	-0.389238	-1.76951	0.000602848843431649	0.0349193015785837	0.0322244614854892	3680	tags=34%, list=16%, signal=29%	MAP2K2/SHC1/KRAS/PTPN11/RPS6/PRKCD/SRC/IRS1/OSM/STAT1/PRKCB/VEGFA/HIF1A/FOS/MAPK8/JUNB/JAK3/EGR1/MMP3/NFKBIA/MAPK1/PRKCE
WP_GASTRIN_SIGNALING	WP_GASTRIN_SIGNALING	WP_GASTRIN_SIGNALING	114	-0.321186	-1.63675	0.000622667582443413	0.0357270210983098	0.0329698465698935	4774	tags=36%, list=21%, signal=29%	PIK3R3/TJP1/PPARG/BAD/FYN/KLF4/MAPK9/CDC42/CCND1/PTK2/SHC1/LAMTOR3/KRAS/PTPN11/RPS6/ATF2/PRKCD/SRC/ARHGEF28/IRS1/CDKN1A/SERPINB2/PAK1/JUN/PRKCQ/CXCL8/PTGS2/CRK/SP1/VEGFA/FOS/MAPK8/CD44/EGR1/RPS6KB1/BIRC2/MEF2B/NFKBIA/JAG1/MAPK1/PRKCE
BLANCO_MELO_COVID19_SARS_COV_2_INFECTION_A594_CELLS_DN	BLANCO_MELO_COVID19_SARS_COV_2_INFECTION_A594_CELLS_DN	BLANCO_MELO_COVID19_SARS_COV_2_INFECTION_A594_CELLS_DN	69	0.44720038092913	1.76327341335485	0.000659868631778933	0.0375076730699016	0.0346130796325162	2875	tags=30%, list=13%, signal=27%	TK1/ENHO/CNTNAP2/MCM10/PRODH2/RASD1/TONSL/SPEF1/MXD3/FAM111B/UPK3B/KRT8/ANKS4B/CCND3/OLFML3/SLC26A9/SOX2/H19/FAM222A/HABP2/EPHB3
THEILGAARD_NEUTROPHIL_AT_SKIN_WOUND_UP	THEILGAARD_NEUTROPHIL_AT_SKIN_WOUND_UP	THEILGAARD_NEUTROPHIL_AT_SKIN_WOUND_UP	75	-0.373837	-1.74761	0.000686021030883092	0.0386331473132497	0.0356516972384859	4535	tags=41%, list=20%, signal=33%	PTPRE/SH2B2/SLC25A13/TRIB1/EEF1A1/PLAU/HIVEP1/KLF10/CALU/TGFBR1/CHD1/EIF5/CXCL3/IDI1/HMGA1/CXCL8/CLCN7/NAMPT/IL1B/VEGFA/UPP1/TRAF3/CD44/ZFP36/CCL3/IER3/HCAR3/TNF/CFLAR/BCL2A1/LAMB3
WP_INTERACTIONS_OF_NATURAL_KILLER_CELLS_IN_PANCREATIC_CANCER	WP_INTERACTIONS_OF_NATURAL_KILLER_CELLS_IN_PANCREATIC_CANCER	WP_INTERACTIONS_OF_NATURAL_KILLER_CELLS_IN_PANCREATIC_CANCER	27	-0.532785	-2.0204	0.000703399913601917	0.0392484245369437	0.0362194914468896	3819	tags=44%, list=17%, signal=37%	ADAM10/NCR1/NCR3/GATA2/NCR3LG1/CCL5/CD96/KLRC4-KLRK1/CCL3/CCL4/TNF/CSF2
REACTOME_BETA_OXIDATION_OF_VERY_LONG_CHAIN_FATTY_ACIDS	REACTOME_BETA_OXIDATION_OF_VERY_LONG_CHAIN_FATTY_ACIDS	REACTOME_BETA_OXIDATION_OF_VERY_LONG_CHAIN_FATTY_ACIDS	11	0.74364745739205	1.89806681329956	0.000719282092720513	0.0394114746660014	0.0363699584484189	3991	tags=73%, list=17%, signal=60%	HSD17B4/EHHADH/ACOT6/MLYCD/DECR2/ACAA1/ECI2/ACOT4
PID_EPHB_FWD_PATHWAY	PID_EPHB_FWD_PATHWAY	PID_EPHB_FWD_PATHWAY	40	-0.463284	-1.87784	0.000715581036185711	0.0394114746660014	0.0363699584484189	4437	tags=45%, list=19%, signal=36%	GRIA1/RAP1B/CDC42/PTK2/EFNA5/SHC1/KRAS/NCK1/SRC/ITSN1/EPHB1/PAK1/KALRN/CRK/MAP4K4/NRAS/SYNJ1/MAPK1
RASHI_NFKB1_TARGETS	RASHI_NFKB1_TARGETS	RASHI_NFKB1_TARGETS	17	-0.63039	-2.08049	0.000762585763148698	0.041411130459557	0.038215294070572	4799	tags=65%, list=21%, signal=51%	CSF1/DUSP16/NFKBIB/CXCL3/DUSP6/TNFAIP3/MAP3K8/BTG2/TNIP1/NFKBIA/IRF1
BURTON_ADIPOGENESIS_3	BURTON_ADIPOGENESIS_3	BURTON_ADIPOGENESIS_3	99	0.408569444143364	1.71339098778073	0.000770566001681561	0.0414741807276748	0.0382734785371782	4493	tags=31%, list=20%, signal=25%	CSRP2/TK1/KIF22/CDC7/MCM10/BIRC5/PCNA/RNASEH2C/AURKA/MKI67/HMGB2/CDCA8/CDC45/RACGAP1/DNMT1/PLK1/CDK1/NASP/CCNB2/E2F8/CKS1B/RRM2/PNP/TTK/MCM4/NUP85/IFI16/ABCA1/CKS2/KIF20A/KIF2C
REACTOME_TOLL_LIKE_RECEPTOR_TLR1_TLR2_CASCADE	REACTOME_TOLL_LIKE_RECEPTOR_TLR1_TLR2_CASCADE	REACTOME_TOLL_LIKE_RECEPTOR_TLR1_TLR2_CASCADE	112	-0.323575	-1.65395	0.000807083565744815	0.0429877490672246	0.0396702397110441	3577	tags=27%, list=16%, signal=23%	VRK3/PPP2CA/SOCS1/SIGIRR/N4BP1/MAP3K1/ATF2/NLRC5/SAA1/DUSP6/PELI2/IRAK2/JUN/MAP3K8/NKIRAS1/RPS6KA2/AGER/PPP2CB/FOS/MAPK8/MAPK7/MAPKAPK2/PELI3/PELI1/TIRAP/NOD1/NFKBIA/IRAK3/MAPK1/RIPK2
MCBRYAN_PUBERTAL_TGFB1_TARGETS_UP	MCBRYAN_PUBERTAL_TGFB1_TARGETS_UP	MCBRYAN_PUBERTAL_TGFB1_TARGETS_UP	163	-0.290787	-1.55551	0.000812823272399019	0.0429877490672246	0.0396702397110441	2835	tags=32%, list=12%, signal=28%	CEACAM1/TNC/CHD4/CD14/DUSP16/SFPQ/DPYSL3/SERPINB5/FZD6/ADAM10/SOX9/OGFR/SNTB2/TGFBR1/FHL1/EXTL3/HES1/TPSAB1/NRIP1/CDKN1A/F3/GRB10/KDR/ACAA2/FABP3/COL8A1/MAL/CRK/TPP2/BHLHE40/MFGE8/EGR2/ARL4A/SPIN1/ECM1/VEGFA/CDKN2B/G0S2/MAPK8/CP/PTPRK/CALD1/EGLN1/IER5/IER3/CYTH1/SIAH2/APLP2/CA8/RAB5C/JAG1/NOTCH4
RHODES_UNDIFFERENTIATED_CANCER	RHODES_UNDIFFERENTIATED_CANCER	RHODES_UNDIFFERENTIATED_CANCER	65	0.449990206218909	1.74904516530976	0.000833996214795169	0.0437272842964157	0.0403527025162236	4945	tags=37%, list=22%, signal=29%	YBX1/PRDX4/BIRC5/PCNA/KIF23/SSBP1/MYBL2/HMGB2/PSMD14/COL1A2/CTSL/NME1/TUBB4A/CDK1/CKS1B/TRIP13/TUBB/PSMB7/UBE2C/GGH/CKS2/KIF2C/CENPA/MTHFD2
FLORIO_NEOCORTEX_BASAL_RADIAL_GLIA_DN	FLORIO_NEOCORTEX_BASAL_RADIAL_GLIA_DN	FLORIO_NEOCORTEX_BASAL_RADIAL_GLIA_DN	177	0.357143477337211	1.60505517069679	0.000959322447923113	0.0498683686176784	0.0460198586803962	4621	tags=31%, list=20%, signal=25%	TK1/KIF22/DEPDC1/BIRC5/UBE2T/CENPM/KIF23/KIF18A/GAS2L3/SPAG5/CENPE/AURKA/MYBL2/POLQ/FAM72A/MKI67/HMGB2/CDCA8/TROAP/COL1A2/CDC45/RACGAP1/PLK1/ELMO1/GRIN2A/CDK1/CCNB2/EXO1/HBA1/FBXO5/E2F8/BRCA2/CKS1B/GINS1/NDE1/RRM2/DEPDC1B/UGT8/CDCA3/TTK/SKA3/KIFC1/SLC35G2/CKAP2/HBG1/FAM124B/NSUN7/ZWINT/ANP32E/UBE2C/CKS2/KIF20A/LDLR/KIF2C/CENPA
REACTOME_COMPLEX_I_BIOGENESIS	REACTOME_COMPLEX_I_BIOGENESIS	REACTOME_COMPLEX_I_BIOGENESIS	56	0.472322119123344	1.78692494334302	0.000967939114054595	0.0498898787430512	0.046039708796959	6627	tags=52%, list=29%, signal=37%	TMEM126B/NDUFS7/NDUFB10/NDUFB6/TMEM186/NDUFB2/ACAD9/NDUFB9/FOXRED1/NUBPL/NDUFC2/NDUFAF2/NDUFA8/NDUFV3/SFXN4/NDUFB4/NDUFS2/NDUFS4/NDUFA3/TIMMDC1/NDUFS6/HSCB/NDUFS3/NDUFA10/NDUFS1/NDUFS5/NDUFAB1/NDUFB5/NDUFAF1

## Sheet: FUBP1_gesaKEGG_res
	ID	Description	setSize	enrichmentScore	NES	pvalue	p.adjust	qvalue	rank	leading_edge	core_enrichment
DEURIG_T_CELL_PROLYMPHOCYTIC_LEUKEMIA_DN	DEURIG_T_CELL_PROLYMPHOCYTIC_LEUKEMIA_DN	DEURIG_T_CELL_PROLYMPHOCYTIC_LEUKEMIA_DN	299	-0.417058	-1.99948	1e-10	3.041e-07	2.83368421052632e-07	4778	tags=39%, list=21%, signal=31%	IQSEC1/CDC42/ACSL3/GLMN/ANXA2/PATZ1/THUMPD1/MT2A/DNAJB6/TNIK/NFX1/APOBEC3C/PFKP/MSL2/EML4/PIK3R1/EIF1AX/HLA-DPA1/APMAP/IK/STK17A/CCL5/MAF/ALCAM/MT1H/IFNG/FHL1/DHRS7/GTF2B/CACNA2D2/TPST2/SS18L2/KLRD1/P2RY10/CHMP7/PPP1R12A/SFI1/RORA/HEG1/DUSP12/C2orf68/ABCB1/NAP1L3/ZNF37BP/HSPA14/THOC1/NCOA1/SERINC1/ID2/PRKCB/CD8A/CDKN2AIP/CTR9/LPAR6/CD48/TGFBR3/ANKRD49/PPP1R16B/XCL1/ZNF394/IFITM1/LAIR2/ATG16L1/CD5…
JIANG_MELANOMA_TRM9_CD8	JIANG_MELANOMA_TRM9_CD8	JIANG_MELANOMA_TRM9_CD8	478	-0.392635	-1.9505	1e-10	3.041e-07	2.83368421052632e-07	4045	tags=31%, list=18%, signal=26%	DOK2/CIB1/RGS10/EMB/ITM2A/CMTM3/CMPK1/PRKCH/SHISA5/ITGA1/TNFRSF18/APMAP/IRF2/IFITM2/GIMAP6/STK17A/CCL5/HNRNPC/POLR2L/RBL2/ARHGDIB/IQGAP1/GZMM/PTGES3/NPM1/SH3BP1/MBNL1/FKBP1A/DHRS7/DDX24/PTTG1/KLF6/SCML4/KLRD1/YBX1/PSMB8-AS1/ARHGAP9/HNRNPA3/HSPA8/NEDD9/PPP1R12A/TRAT1/PTPN4/ACP5/CD7/RPS20/HCLS1/ELF1/SELPLG/ETS1/HMGN1/RAC2/ID2/CD8A/PTPN7/CD96/FASLG/RANBP2/POLR3GL/CD48/GYPC/TSEN54/EVL/MORF4L1/XCL1/AB…
CURSONS_NATURAL_KILLER_CELLS	CURSONS_NATURAL_KILLER_CELLS	CURSONS_NATURAL_KILLER_CELLS	18	-0.870935	-2.5269	1.92894192842344e-10	3.91060826955713e-07	3.64400819039713e-07	1912	tags=83%, list=8%, signal=76%	FASLG/XCL1/PRF1/IL2RB/GZMH/NKG7/KLRF1/KLRB1/CD160/GZMA/CD244/IL18RAP/GZMB/CTSW/KLRC3
JAATINEN_HEMATOPOIETIC_STEM_CELL_DN	JAATINEN_HEMATOPOIETIC_STEM_CELL_DN	JAATINEN_HEMATOPOIETIC_STEM_CELL_DN	227	-0.43266	-2.02894	1.3195410635996e-09	2.0063621872032e-06	1.86958133853165e-06	3710	tags=32%, list=16%, signal=27%	HCK/STK17A/CCL5/CYP4F3/FCGR2A/FGR/CD5/CITED2/NPL/LGALS3/DEFA1/TENM1/TRAT1/RORA/LDLRAP1/GPR18/BCL2L11/ETS1/KLF2/PTGDR/BPGM/CD8A/TOB1/TGFBR3/ARG1/HBZ/XCL1/DENND2D/VSIG1/LAT/HBA1/AQP3/DOCK9/COTL1/PVRIG/ZER1/GPR65/TRBC1/IL7R/BCL11B/PRF1/PASK/EPHA4/GZMK/CD247/FGFBP2/RASGRP1/LBH/IL2RB/GZMH/TMC5/CD27/GNLY/NKG7/KLRF1/KLRB1/LCK/SGSH/HBB/FCGR3B/GZMA/CDK5R1/CD3D/THEMIS/ITK/IL18RAP/CST7/CAMK4/GZMB/CD2/ZAP70/…
HAHTOLA_SEZARY_SYNDROM_DN	HAHTOLA_SEZARY_SYNDROM_DN	HAHTOLA_SEZARY_SYNDROM_DN	39	-0.692619	-2.44628	3.25820688858726e-09	3.96328285927755e-06	3.69309176592712e-06	3960	tags=62%, list=17%, signal=51%	APBA2/CCL5/BACH2/KLRD1/PRSS23/XCL1/ZBTB16/PTCH1/SESN1/GZMK/IL2RB/KIR3DL3/TXK/GNLY/NKG7/KLRF1/KLRB1/MATK/KIR3DL1/CD160/IL18RAP/GZMB/CTSW/KLRC1
JIANG_MELANOMA_TRM10_LAMINA_PROPRIA	JIANG_MELANOMA_TRM10_LAMINA_PROPRIA	JIANG_MELANOMA_TRM10_LAMINA_PROPRIA	84	-0.547079	-2.23598	7.15220811126445e-09	7.24995495545173e-06	6.75569973176277e-06	5291	tags=50%, list=23%, signal=39%	CD99/LITAF/CNN2/MT2A/APOBEC3C/ARPC5L/HLA-DPA1/APMAP/STK17A/CCL5/GZMM/IFNG/CXCR3/TPST2/TOX/DNAJB1/KLF2/GIMAP7/NFATC2/CD8A/SH2D1A/LYAR/HLA-F/PTPRCAP/DENND2D/PDCD1/TIGIT/PRF1/LAG3/GZMK/OPTN/IKZF3/GZMH/CD27/NKG7/CMC1/KLRG1/GZMA/EOMES/CST7/CTSW/CD74
SMID_BREAST_CANCER_NORMAL_LIKE_UP	SMID_BREAST_CANCER_NORMAL_LIKE_UP	SMID_BREAST_CANCER_NORMAL_LIKE_UP	448	-0.351076	-1.7344	2.61517879019162e-08	2.27221677170649e-05	2.11731167013408e-05	4124	tags=29%, list=18%, signal=24%	PIK3R1/PECAM1/CD38/DOK2/CSN3/CD180/FMO2/ITM2A/IGHM/HLA-DPA1/ST3GAL2/KCND3/SLC16A7/PTGDS/GIMAP6/CCL5/GZMM/KIT/MS4A1/HHEX/FHL1/CASP10/LEPR/PLAC8/CLU/PALMD/ARHGAP15/THBD/TRAT1/HOXA5/GPR18/CD7/CDKN1C/FLI1/ICAM2/CD4/SNX1/ABCB1/NSG1/MZB1/PLTP/PRKCQ/RAC2/PRKCB/MME/CD8A/NCR3/CD96/BTN3A3/CSGALNACT1/ITGA4/CD48/CLIC2/LPCAT4/TGFBR3/SH2D1A/PPP1R16B/XCL1/NCKAP1L/LILRB3/PTPRCAP/LILRA4/IL33/ITGB7/IL1R1/CYTL1/CXC…
MILI_PSEUDOPODIA_HAPTOTAXIS_UP	MILI_PSEUDOPODIA_HAPTOTAXIS_UP	MILI_PSEUDOPODIA_HAPTOTAXIS_UP	481	-0.342966	-1.70547	6.34694294504162e-08	4.82526337396789e-05	4.49630800211896e-05	6706	tags=41%, list=29%, signal=30%	GPBP1/CCNG1/CDC5L/STRBP/UBR3/SKP1/BBIP1/RBM41/CEP83/UBA3/CEBPZOS/DTNA/ROCK1/FAM133B/RBBP8/RPL17/SLU7/DNAJA1/CCDC34/GAB2/PIK3C2A/CAPZA1/IQSEC2/NCOA2/MRPL13/ARHGAP5/LST1/CFL2/SOS1/TRAPPC8/PIP4K2A/MAP2K7/SLTM/CCNC/CCNE2/VTI1B/IL2/SCRN3/HTATSF1/HNRNPK/MOB4/ANKRD13C/COA5/WDR26/TRIP4/SNX5/RPF2/CISD1/RAB8B/SUCLA2/AK6/HMGN3/C1D/BTF3L4/KIAA1143/PCYT1B/HIBCH/SMIM15/CD2AP/OGFRL1/YAF2/TTC1/EMC2/GMFB/RAB5A/ST…
LEE_DIFFERENTIATING_T_LYMPHOCYTE	LEE_DIFFERENTIATING_T_LYMPHOCYTE	LEE_DIFFERENTIATING_T_LYMPHOCYTE	182	-0.425202	-1.93437	1.70900125656552e-07	0.000115227769371048	0.00010737228236794	2990	tags=34%, list=13%, signal=29%	ARHGAP9/P2RY8/SPATA13/ARHGAP15/LEF1-AS1/TRAT1/HCLS1/FLI1/ZNF266/BCL2L11/SELPLG/C2orf68/TMC8/ICAM2/IFNAR2/NFATC2IP/GTF3A/RHOH/PRKCQ/RAC2/PRKCB/CD96/MIR142/SEC31B/CD48/EVL/SH2D1A/RASSF5/NCKAP1L/SLC46A3/SRSF7/CD3G/LAT/CD52/AQP3/TRAF3IP3/PVRIG/CCND3/TRBC1/IL7R/BCL11B/ICOS/ITGAL/FNBP1/GABPB1-AS1/ZNF148/CYFIP2/ALDH5A1/CD247/RASGRP1/TBC1D10C/ZNF207/FAM107B/TSTD1/LCK/MDM4/CD3D/ITK/CD2/NLRC3/TRG-AS1
ZHENG_BOUND_BY_FOXP3	ZHENG_BOUND_BY_FOXP3	ZHENG_BOUND_BY_FOXP3	464	-0.341422	-1.69113	1.89457036124709e-07	0.000115227769371048	0.00010737228236794	7252	tags=43%, list=32%, signal=30%	NIPBL/SNCA/MAP3K5/AGPS/GIMAP4/TTC5/FEM1C/CRADD/ETNK1/IFI16/RRM2/ZC3H12D/NSMAF/EPB41/MAN1A2/GATA3/HBS1L/SNX9/CTLA4/MALT1/GNG2/NSMCE1/LEPROTL1/KDSR/CX3CR1/SMAP2/PRRG4/SELL/CPE/HEATR5A/CDK19/VCPKMT/PTPRK/ARHGAP5/ANXA1/ZBTB20/PDE7A/RNF125/SAMHD1/PIP4K2A/SRPK1/ATP2B1/THADA/ZNF175/CR1L/MRPL39/ITPR2/ENOX1/TMCO1/PTGER2/IDH1/RDM1/HEXIM1/CADM3/VPS37B/PARP11/LRCH1/GLCCI1/SLC35B4/E2F6/SAG/RAB8B/IMPA1/CCR7/TB…
BOYLAN_MULTIPLE_MYELOMA_C_D_DN	BOYLAN_MULTIPLE_MYELOMA_C_D_DN	BOYLAN_MULTIPLE_MYELOMA_C_D_DN	257	-0.37661	-1.78826	1.4179669844543e-06	0.000723495961299081	0.000674172667514885	4840	tags=36%, list=21%, signal=29%	CPE/S100A8/SARAF/GDA/CD177/OLFM4/HP/CP/ZBTB20/LTF/CACNA1H/GIMAP8/RAPH1/TPSAB1/RUNX2/CTTN/IQGAP2/MPO/ZNF467/ANXA2/HMGN3/RTP4/GCA/SNTB1/P2RY14/MYO1F/OSBPL3/FSCN1/TFEC/DSP/ENTPD1/ITGA1/ELANE/DHRS3/CCL5/RSPH1/ENPP1/MAF/CLDN7/KIT/ALCAM/MS4A1/KLRD1/RORA/KHK/CD7/WIPI1/BASP1/ARSG/SCART1/SEMA4A/SIRPB1/PRKCQ/MVB12B/ID2/SH2D1A/ZBTB16/LILRB3/RGS13/ATP6V0A1/CD3G/GBP6/AQP3/TMEM176B/GVINP1/SMAD1/HOOK1/CEP250/IC…
JIANG_MELANOMA_TRM8_CD4	JIANG_MELANOMA_TRM8_CD4	JIANG_MELANOMA_TRM8_CD4	389	-0.340659	-1.66273	1.42748298842305e-06	0.000723495961299081	0.000674172667514885	7754	tags=45%, list=34%, signal=30%	RPLP0/RPL34/NCL/RPL4/RPS5/CDC37/APBB1IP/OSTF1/DYNLT3/RPL36/IKZF1/CNBP/RPS8/ARL6IP5/YWHAZ/NME3/YWHAQ/GIMAP4/TUBA4A/RPL35/RPS29/RPS3/RPL7A/RPS25/RPS27/GATA3/RGL4/EEF1B2/FXYD5/RPL3/RPSA/SKP1/UQCRB/PFN1/RPS12/ATP1A1/GNG2/RPL24/LEPROTL1/C9orf78/BTF3/RPL17/DNAJA1/N4BP2L2/RPS24/TSC22D3/TXNIP/CD6/SARAF/ZFAS1/YPEL5/ANXA1/RPS2/RAP1B/RPS3A/RPL36AL/RPS4Y1/ABRACL/GIMAP2/CRIP1/RNF149/TNFAIP8/CD99/LCP2/PTGER2/C…
KEGG_NATURAL_KILLER_CELL_MEDIATED_CYTOTOXICITY	KEGG_NATURAL_KILLER_CELL_MEDIATED_CYTOTOXICITY	KEGG_NATURAL_KILLER_CELL_MEDIATED_CYTOTOXICITY	130	-0.442089	-1.93817	2.58751489658277e-06	0.00121055889238588	0.00112803078568434	4795	tags=42%, list=21%, signal=34%	TNFRSF10D/KIR2DL5A/RAET1E/ULBP1/MAP2K1/IFNA10/PIK3R1/CASP3/KRAS/PPP3CB/MICB/TNFRSF10A/ULBP3/IFNA17/ARAF/IFNG/IFNGR1/KIR2DL3/KLRD1/BID/KIR2DS3/PTK2B/ICAM2/NFATC4/IFNAR2/NFATC2/RAC2/SHC4/PRKCB/NCR3/FASLG/CSF2/CD48/SH2D1A/TNFRSF10B/LAT/MAP2K2/PPP3CC/TNFRSF10C/PRF1/ITGAL/PIK3CD/PTPN6/CD247/FCGR3A/VAV2/LCK/KIR3DL1/FCGR3B/CD244/GZMB/KLRC3/ZAP70/KLRC1/RAF1
ZHENG_FOXP3_TARGETS_IN_THYMUS_UP	ZHENG_FOXP3_TARGETS_IN_THYMUS_UP	ZHENG_FOXP3_TARGETS_IN_THYMUS_UP	192	-0.397651	-1.83032	3.2610456100495e-06	0.00132224529335474	0.00123210312733379	6224	tags=42%, list=27%, signal=31%	CPE/HEATR5A/GALNT4/CDK19/VCPKMT/ARHGAP5/SRI/ZBTB20/RNF125/SAMHD1/PIP4K2A/ATP2B1/PTGER2/LRCH1/GLCCI1/TUBB4B/RAB8B/TBC1D5/JMJD1C/PIK3R1/TBC1D15/LRIG1/REEP3/WBP4/MBNL1/CITED2/SLC25A40/GDI2/KLF6/ZNF217/P2RY10/EXOC6B/TOP2B/ARHGAP15/TOX/TRAT1/GPR18/FAM76B/C2CD5/SLAMF1/FLI1/LNX2/ELF1/IFNAR2/ETS1/FAM91A1/BTBD10/ASXL2/SLC37A3/AP4S1/DENND6A/TLR1/VPS54/ARHGEF3/VOPP1/NR3C1/NUP153/TASP1/ATG16L1/GBP6/PPP2R5C/N…
REACTOME_MRNA_SPLICING	REACTOME_MRNA_SPLICING	REACTOME_MRNA_SPLICING	203	-0.393313	-1.81806	3.12809806458745e-06	0.00132224529335474	0.00123210312733379	8028	tags=57%, list=35%, signal=37%	SNRNP40/MAGOHB/PPIL1/LSM5/RBM42/SNIP1/SF3A2/ZMAT5/SNRPN/SNRPC/SMNDC1/GTF2F1/PRPF31/PRPF4/PNN/SNRPB/SNRNP25/POLR2C/NCBP1/PPIE/DDX46/SYF2/MFAP1/HNRNPL/SNRNP35/SNRPD1/PPIL2/SNRPA1/CDC5L/PUF60/GTF2F2/C9orf78/PCBP1/SLU7/RBM5/USP39/ZCRB1/SF3A3/PPP1R8/CCAR1/WDR70/EIF4A3/PRPF4B/POLR2H/RBM8A/WBP11/BCAS2/RBM22/HNRNPU/HTATSF1/HNRNPK/SNRPD2/U2SURP/SNRPD3/U2AF2/LSM2/U2AF1/SMU1/SNRPB2/ACIN1/POLR2D/SNRPA/MAGOH/…
FARMER_BREAST_CANCER_CLUSTER_1	FARMER_BREAST_CANCER_CLUSTER_1	FARMER_BREAST_CANCER_CLUSTER_1	41	-0.586284	-2.09195	7.24607137620209e-06	0.00275441288187882	0.00256663475588632	5281	tags=49%, list=23%, signal=38%	LCP2/FKBP11/IGLL3P/CD38/IGHM/GPR18/MZB1/CD8A/XAF1/CD48/SH2D1A/CYTIP/GZMK/CCR5/GPR171/LCK/GZMA/CD3D/ITK/CD2
REACTOME_IMMUNOREGULATORY_INTERACTIONS_BETWEEN_A_LYMPHOID_AND_A_NON_LYMPHOID_CELL	REACTOME_IMMUNOREGULATORY_INTERACTIONS_BETWEEN_A_LYMPHOID_AND_A_NON_LYMPHOID_CELL	REACTOME_IMMUNOREGULATORY_INTERACTIONS_BETWEEN_A_LYMPHOID_AND_A_NON_LYMPHOID_CELL	127	-0.434014	-1.89794	8.3190438085781e-06	0.00281091246909845	0.00261928256522716	3919	tags=38%, list=17%, signal=31%	SIGLEC10/SIGLEC7/MICB/FCGR2B/ULBP3/TREM2/ICAM3/IGLV1-44/LAIR1/LILRB1/KIR2DL3/CD200/KLRD1/ICAM2/CD8A/NCR3/CD96/ITGA4/IGLV6-57/SH2D1A/TREML2/HLA-F/LILRB3/LILRA4/IFITM1/ITGB7/KIR2DS2/CD3G/LAIR2/LILRA1/ICAM4/CD300A/ITGAL/CD40LG/CD247/SLAMF6/CD81/FCGR3A/IGHV1-69/KLRF1/KLRB1/CD3E/KIR3DL1/KLRG1/CD160/CD34/CD3D/KLRC1
REACTOME_PROCESSING_OF_CAPPED_INTRON_CONTAINING_PRE_MRNA	REACTOME_PROCESSING_OF_CAPPED_INTRON_CONTAINING_PRE_MRNA	REACTOME_PROCESSING_OF_CAPPED_INTRON_CONTAINING_PRE_MRNA	268	-0.363273	-1.7326	7.89703087598539e-06	0.00281091246909845	0.00261928256522716	8028	tags=51%, list=35%, signal=34%	SNRNP40/MAGOHB/PPIL1/LSM5/RBM42/SNIP1/SF3A2/ZMAT5/SNRPN/SNRPC/SMNDC1/CPSF1/GTF2F1/PRPF31/PRPF4/PNN/SNRPB/SNRNP25/POLR2C/CPSF4/NCBP1/PPIE/DDX46/SYF2/MFAP1/HNRNPL/SNRNP35/SNRPD1/PPIL2/SNRPA1/CDC5L/NUP98/PUF60/GTF2F2/C9orf78/EIF4E/PCBP1/SLU7/RBM5/USP39/ZCRB1/SF3A3/PPP1R8/CCAR1/WDR70/EIF4A3/PRPF4B/POLR2H/RBM8A/NUP35/WBP11/BCAS2/RBM22/HNRNPU/HTATSF1/HNRNPK/SNRPD2/U2SURP/SNRPD3/U2AF2/LUZP4/LSM2/U2AF1/S…
CROMER_TUMORIGENESIS_UP	CROMER_TUMORIGENESIS_UP	CROMER_TUMORIGENESIS_UP	57	0.479681807515104	2.13142985757417	9.1279159817232e-06	0.00292189394741266	0.00272269804130735	4133	tags=44%, list=18%, signal=36%	MYO1B/FN1/MAGEA3/PXDN/CHST2/MMP12/COL11A1/COL3A1/COL1A2/TNC/LRRC15/IL6/ACTN1/SLC2A3/TPTEP1/PLAU/LUM/CXCL1/IL1B/LAMC2/CXCL8/G0S2/CCL3/FAP/IFI6
PUJANA_BRCA2_PCC_NETWORK	PUJANA_BRCA2_PCC_NETWORK	PUJANA_BRCA2_PCC_NETWORK	405	-0.327021	-1.60152	9.97707127333121e-06	0.00303402737422002	0.00282718693345343	5665	tags=38%, list=25%, signal=29%	RBBP5/POLE/RNF4/SRPK1/KATNA1/PRPF4B/BLM/EXOSC2/BCAS2/CCNE2/RBBP4/CCNB2/LIG4/MYB/TRRAP/SMC4/PRPS1/TTF1/LCOR/TRIM28/TRAPPC6A/MED20/MYBL1/MLH1/CCR9/NCAPD2/HDAC3/GLMN/ZWINT/CENPC/CKS2/RTCA/SNRPA/ATAD2B/DUT/TAF4/SRP9/CD2AP/FOXM1/CDT1/TBC1D31/CTCF/CHI3L2/STAG2/RNASEH2A/KIF11/DLGAP5/CDC45/ITM2A/CBX1/CTPS1/STMN1/RFC4/RFC3/ARHGDIB/DDX39A/WDHD1/KIFC1/POLR2G/ACAT2/SMARCA4/PTTG1/DNMT1/NINL/POLE2/KIF22/POLD2/…
KEGG_T_CELL_RECEPTOR_SIGNALING_PATHWAY	KEGG_T_CELL_RECEPTOR_SIGNALING_PATHWAY	KEGG_T_CELL_RECEPTOR_SIGNALING_PATHWAY	107	-0.447398	-1.90931	1.1664108627081e-05	0.00337814803190032	0.00314784766156412	6522	tags=54%, list=29%, signal=39%	CTLA4/MALT1/HRAS/PIK3R5/DLG1/IL10/PPP3R1/SOS1/AKT3/MAP2K7/PAK1/PAK4/MAPK12/IL2/LCP2/NFKB1/CDC42/RHOA/CHUK/MAP2K1/GSK3B/CBLC/PIK3R1/KRAS/PPP3CB/MAPK9/IL5/IFNG/IKBKG/CARD11/TEC/BCL10/CD4/NFATC4/NFATC2/PRKCQ/CD8A/MAPK13/CSF2/CD3G/LAT/PDCD1/MAP2K2/PPP3CC/ICOS/PIK3CD/CD40LG/PTPN6/CD247/RASGRP1/VAV2/LCK/CD3E/CD3D/ITK/IKBKB/ZAP70/RAF1
REACTOME_CELL_CELL_COMMUNICATION	REACTOME_CELL_CELL_COMMUNICATION	REACTOME_CELL_CELL_COMMUNICATION	142	0.341947937606631	1.78255201754069	2.06081615790029e-05	0.00569721994197708	0.00530882018858142	4080	tags=33%, list=18%, signal=27%	LAMB3/FYN/NCK1/CLDN9/CLDN4/CLDN2/CLDN11/PARVA/CRB3/ANG/PARD6A/NPHS2/PVR/SIRPG/CDH19/PARD3/CLDN10/LIMS2/KIRREL2/PIK3CA/ACTN2/FERMT2/ACTN3/JUP/CLDN3/SKAP2/ANGPTL4/RSU1/CADM2/CDH17/CDH6/CASK/CD47/ACTN1/CLDN23/TNRC6B/CDH9/CADM1/SP1/GRB2/LAMC2/F11R/SFTPA1/HOXC8/TESK1/ZEB2/HEYL
PID_IL12_2PATHWAY	PID_IL12_2PATHWAY	PID_IL12_2PATHWAY	61	-0.516126	-2.00803	3.13720235572263e-05	0.00829585422935001	0.00773029633098885	3892	tags=41%, list=17%, signal=34%	PPP3CB/IL2RA/IFNG/ATF2/HLX/CD4/CD8A/STAT5A/FASLG/IL1R1/CD3G/CCR5/CD247/IL2RB/IL18R1/LCK/CD3E/STAT4/GZMA/TBX21/CD3D/IL2RG/EOMES/IL18RAP/GZMB
SEKI_INFLAMMATORY_RESPONSE_LPS_UP	SEKI_INFLAMMATORY_RESPONSE_LPS_UP	SEKI_INFLAMMATORY_RESPONSE_LPS_UP	71	0.436556296387733	2.03823733188374	3.6752752843817e-05	0.0089412097118438	0.00833165563415203	6067	tags=51%, list=27%, signal=37%	FOSL1/VCAM1/JDP2/SOD2/GADD45B/EGR3/BTG1/NFKBIA/TNFAIP2/RIPK2/CD40/LIF/ICAM1/EGR2/ICOSLG/CXCL3/IER3/BIRC3/NFKBIZ/PLK2/CXCL6/RSAD2/CCL3/SERPINA3/EXOC3L4/ADAMTS7/SLC4A7/EGR1/NFKBIE/EGFR/RND1/MAFF/SELE/TNFAIP3/EREG/PRRX1
ZHOU_INFLAMMATORY_RESPONSE_LPS_UP	ZHOU_INFLAMMATORY_RESPONSE_LPS_UP	ZHOU_INFLAMMATORY_RESPONSE_LPS_UP	364	0.252158682081867	1.49974782992308	3.67101289092658e-05	0.0089412097118438	0.00833165563415203	5135	tags=34%, list=22%, signal=26%	FCAR/FOSL1/STBD1/SEMA6C/PXDN/ST7-AS1/RBM34/TPSD1/NPHP3-AS1/KXD1/AQP4/CAMK1G/CYP7A1/IRAK2/LBX1-AS1/ZC3H12C/RELB/NAMPT/SERPINB2/CDH19/AKAP1/GPR135/MAPK11/TBX20/TMPRSS6/ACOT6/ITGB8/GFER/CCL20/DAZ1/KLF4/SLC28A2/CH25H/DTX3/PTX3/DRP2/TNFAIP2/KLHL14/MYL2/OXGR1/CTRB1/RNF19B/ACSL1/CTNNA2/LINC00221/DMRTA1/PTGS2/SYDE1/ADAM17/SEC14L4/CEMIP/IL6/NPAS3/KLF5/PTPN21/ICAM1/ITGA9/SLC24A1/GH2/CSRNP1/RBBP6/JAG1/DDR2/…
WALLACE_PROSTATE_CANCER_RACE_UP	WALLACE_PROSTATE_CANCER_RACE_UP	WALLACE_PROSTATE_CANCER_RACE_UP	277	-0.343014	-1.64083	4.45646988460949e-05	0.0104247114762288	0.00971402180515687	5306	tags=32%, list=23%, signal=25%	MYB/LCP2/THEMIS2/SOX17/IGLL3P/MYBL1/PRIM2/LILRB2/CORO1A/IL16/APOE/CCR7/PDZRN4/PEX14/TAP2/P2RY14/PECAM1/TFEC/IGHM/ADRA2C/FCGR2B/PTGDS/IFITM2/GIMAP6/CCL5/MS4A1/IFNG/GLRX/PLAC8/CLU/PSPH/COL21A1/CMAHP/ARHGAP15/THBD/TRAT1/GPR18/SLAMF1/HCLS1/FLI1/ICAM2/CDC7/PLTP/RAC2/CD8A/PTPN7/XAF1/ITGA4/CD48/CLIC2/NCKAP1L/HLA-F/IFITM1/HCP5/CCND1/C1QA/CD52/CYTIP/COTL1/PVRIG/GPR65/TRBC1/IL7R/BCL11B/SF1/PRF1/ITGAL/WNT2B…
BIOCARTA_CTL_PATHWAY	BIOCARTA_CTL_PATHWAY	BIOCARTA_CTL_PATHWAY	13	-0.765859	-2.04969	6.66208740739158e-05	0.0146442734054238	0.0136459211849983	1912	tags=62%, list=8%, signal=56%	FASLG/CD3G/PRF1/ITGAL/CD247/CD3E/CD3D/GZMB
PHONG_TNF_TARGETS_UP	PHONG_TNF_TARGETS_UP	PHONG_TNF_TARGETS_UP	62	0.443318234487403	1.99344777845008	6.93613185226573e-05	0.0146442734054238	0.0136459211849983	6069	tags=60%, list=27%, signal=44%	MCL1/IL11/DUSP10/CCL20/PTX3/BTG1/NFKBIA/TNFAIP2/IL6/LIF/ICAM1/EGR2/CXCL3/IER3/BIRC3/PLAU/PLK2/EPHA2/CXCL1/LAMC2/CXCL8/JUN/CD83/IRF1/KLF10/INHBA/CXCL2/EGR1/ZFP36/DUSP1/DUSP5/DUSP8/IER2/TNFAIP3/EREG/IER5/JUNB
REACTOME_PD_1_SIGNALING	REACTOME_PD_1_SIGNALING	REACTOME_PD_1_SIGNALING	20	-0.670992	-1.98252	7.22341667482264e-05	0.0146442734054238	0.0136459211849983	3882	tags=50%, list=17%, signal=42%	HLA-DPA1/CSK/CD4/CD3G/PDCD1/PTPN6/CD247/LCK/CD3E/CD3D
JIANG_MELANOMA_TRM3_CD8	JIANG_MELANOMA_TRM3_CD8	JIANG_MELANOMA_TRM3_CD8	382	-0.317678	-1.54954	7.15689260794908e-05	0.0146442734054238	0.0136459211849983	8294	tags=44%, list=36%, signal=29%	DCTN3/SAMSN1/PPIB/LDHA/UBL5/DNAJB14/MDH1/DEK/ALOX5AP/PSMC5/GBP1/SLA/VAMP5/PMAIP1/RAB11A/CLTA/PSMB6/PSMD8/IGKC/MYL6/HLA-C/NASP/TRAPPC1/IFITM3/SNRPC/BSG/CDC123/SNRPB/PPP1CC/CD82/SH3BGRL/XRCC5/TNFRSF1B/YWHAQ/SPCS1/TAX1BP1/CXCR6/COX6A1/IFI16/PRDX5/RANBP1/TMEM14C/FKBP5/SNRPD1/COX7A2/ARPC5/SNX9/NDUFB11/PFN1/NDUFA12/SEC11C/CTLA4/RALY/COX6C/XRCC6/FABP5/SLC25A5/BANF1/SEC61G/HERPUD1/RPA3/SRI/NDUFS6/PDIA6/A…
MARTINEZ_RESPONSE_TO_TRABECTEDIN_DN	MARTINEZ_RESPONSE_TO_TRABECTEDIN_DN	MARTINEZ_RESPONSE_TO_TRABECTEDIN_DN	258	-0.345086	-1.63806	7.47355841158622e-05	0.0146626394384734	0.013663035140231	5126	tags=38%, list=22%, signal=30%	NOC3L/FNTA/ZNF345/USP22/PRIM2/BCL2L1/TRIP4/SEC16A/ACSL3/B4GALT5/MRPS35/DTL/MTMR4/EIF3A/EPS8/ARPC5L/MYC/TMEM53/MRPL15/EML4/RAB5A/PSMD14/ATG5/JMJD1C/KIF11/CRLF3/CDC42BPA/CMPK1/STK17A/FNDC3A/OSBPL9/HSPE1/PTGES3/SUPV3L1/SPIN1/CDK7/GLRX/GTF2B/UBN1/GDI2/SLC4A1AP/SQSTM1/RAD54B/FOXK2/RSRC2/HSPA8/LRRC42/SRPK2/ZNHIT3/OGT/KDM4B/GABPB2/MCM3/AURKA/HSPA1L/ZDHHC5/GAPVD1/FZD1/RNF220/RPP14/SACS/MCTS1/PRKD3/RBM17/…
OSWALD_HEMATOPOIETIC_STEM_CELL_IN_COLLAGEN_GEL_UP	OSWALD_HEMATOPOIETIC_STEM_CELL_IN_COLLAGEN_GEL_UP	OSWALD_HEMATOPOIETIC_STEM_CELL_IN_COLLAGEN_GEL_UP	214	0.292151210285463	1.61732822787784	8.17087531519277e-05	0.0155297698959383	0.0144710502292756	4376	tags=33%, list=19%, signal=27%	SMC3/USP46/NR5A2/FH/CA1/PRRC1/MCL1/TCF4/RHOBTB3/SLCO2B1/SZRD1/PROX1/SOD2/SERPINB2/TFAP2A/COL15A1/SF3B1/F3/RGS1/GADD45B/RAB11FIP1/FERMT2/KLF4/EGR3/SPA17/PTX3/NFKBIA/LAS1L/AHSP/CCL2/PAFAH1B2/PTGS2/IL1A/IL6/LARP1/CDKN1A/ICAM1/SKP2/ARL4A/RCC1/CXCL3/NFE2L2/IER3/TRIB1/BIRC3/EPB42/ATL2/DDX3Y/PLK2/ZFP36L1/CXCL1/CENPI/IL1B/PDE4B/DUSP2/IL1RN/CXCL8/PPP1R15A/MTOR/TREM1/ALDH1A1/CCL3/LEF1/JUN/ARMC8/TNF/CD83/DH…
SHEN_SMARCA2_TARGETS_UP	SHEN_SMARCA2_TARGETS_UP	SHEN_SMARCA2_TARGETS_UP	405	-0.312879	-1.53226	9.19677242575261e-05	0.0165939585887117	0.0154626893926208	6610	tags=43%, list=29%, signal=31%	SON/TAB2/CNBP/GYG1/ELMO2/NUMB/TAF9B/TMEM80/XRCC5/NFU1/NBR1/ZCCHC10/NFYC/DDX46/MRPS14/FEM1C/ISCU/KIFAP3/SKP1/VPS13C/BBIP1/CUL4A/RAB23/RYK/UBA3/HAT1/ROCK1/EAPP/CEP57/SPTLC1/CEP350/KTN1/CAPN7/FTO/DLG1/SCFD1/ZC3H7A/YPEL5/ARHGAP5/SRI/TGOLN2/ARFIP1/TRAK2/MECP2/HNRNPA3P1/RSBN1/KLHDC2/SOCS6/NSMCE4A/NDUFB6/NPEPPS/SLTM/SDHD/RBM22/PUM2/UQCRC2/UNC50/HTATSF1/TSNAX/MOB4/LEPROT/U2SURP/MLH1/FMR1/TRIP4/SNX5/KDM3B…
ZHOU_INFLAMMATORY_RESPONSE_LIVE_UP	ZHOU_INFLAMMATORY_RESPONSE_LIVE_UP	ZHOU_INFLAMMATORY_RESPONSE_LIVE_UP	411	0.24132988143161	1.44642712665192	9.27646484735612e-05	0.0165939585887117	0.0154626893926208	4774	tags=31%, list=21%, signal=25%	PRMT5-AS1/FOSL1/STBD1/SEMA6C/PXDN/ST7-AS1/HPN/ITPRIP/KXD1/CYP7A1/IRAK2/ZC3H12C/RELB/NAMPT/SOD2/SERPINB2/COL11A1/F3/AKAP1/DMXL2/TMPRSS6/GPC1/ACOT6/ITGB8/GFER/CCL20/COL26A1/FERMT2/LSS/LINC00112/RARRES1/SLC28A2/PTX3/AKNAD1/NFKBIA/TNFAIP2/KLHL14/RIPK2/NR4A3/MYL2/SELENBP1/RNF213/ACSL1/LINC00221/DMRTA1/PTGS2/SYDE1/IL1A/PURB/ADAM17/GRIN2A/IL6/GNAS/KLF5/LIF/ICAM1/RAG2/HEY1/GH2/RND3/GABRA1/JAG1/NCAN/ICOSL…
BIOCARTA_TCYTOTOXIC_PATHWAY	BIOCARTA_TCYTOTOXIC_PATHWAY	BIOCARTA_TCYTOTOXIC_PATHWAY	12	-0.762134	-1.98855	9.83047419242418e-05	0.01685072899567	0.0157019548473818	2022	tags=58%, list=9%, signal=53%	CD8A/CD3G/ITGAL/CD247/CD3E/CD3D/CD2
MATSUDA_NATURAL_KILLER_DIFFERENTIATION	MATSUDA_NATURAL_KILLER_DIFFERENTIATION	MATSUDA_NATURAL_KILLER_DIFFERENTIATION	454	-0.308383	-1.52276	9.97412436442159e-05	0.01685072899567	0.0157019548473818	6201	tags=37%, list=27%, signal=27%	TSC22D3/MCM2/CCT7/SIAE/EPB41L3/GALNT4/SGCB/PRMT3/ZC3H7A/ABCE1/RHOT2/MTCH1/RNF25/NAPSA/PPP3R1/ANXA1/PDE7A/CYP24A1/TFRC/MAP2K7/PKM/PAK1/TNPO2/KCTD12/SHMT2/HOPX/LITAF/TCF7L1/PRIM2/RUNX2/COX5B/CCR9/HEXA/NCAPD2/CORO1A/CSN1S2AP/SYT7/RPS14/CHST14/CISD1/CCR7/B4GALNT1/TIMM13/DTL/SOCS3/GCA/EPS8/MERTK/SFRP2/MAPK10/HRH1/STAB2/MYO1F/CUBN/PTPRJ/CD38/TLR3/CSN3/SYT6/KIF11/DSP/MTHFD1/NOP2/TIRAP/SIM2/STMN1/EBF1/IF…
SANA_TNF_SIGNALING_UP	SANA_TNF_SIGNALING_UP	SANA_TNF_SIGNALING_UP	81	0.392398688201575	1.86483213318167	0.000119211249177145	0.0195957518241999	0.0182598397032645	6189	tags=47%, list=27%, signal=34%	LAMB3/VCAM1/CCL11/SOD2/CASP1/SMAD3/CCL20/ATP13A3/SAT1/NFKBIA/TAPBP/TNFAIP2/CCL2/RIPK2/PLA1A/ICAM1/ICOSLG/CXCL3/APOL3/PDGFRL/BIRC3/CCL8/CXCL6/CXCL8/DRAM1/OAS2/INHBA/CXCL2/LGALS3BP/FTH1/C1QTNF1/APOL1/HSD17B11/TNFAIP3/NCEH1/ANO9/OXR1/OAS3
PID_IL12_STAT4_PATHWAY	PID_IL12_STAT4_PATHWAY	PID_IL12_STAT4_PATHWAY	32	-0.590746	-1.98096	0.000128466103137969	0.0204678247221174	0.0190724602890116	3892	tags=47%, list=17%, signal=39%	PPP3CB/IL2RA/MAPK9/IFNG/CD4/CD3G/IL13/PRF1/CD247/IL18R1/CD3E/STAT4/TBX21/CD3D/IL18RAP
JIANG_MELANOMA_TRM11_CD8	JIANG_MELANOMA_TRM11_CD8	JIANG_MELANOMA_TRM11_CD8	44	-0.53328	-1.93439	0.000131247149648566	0.0204678247221174	0.0190724602890116	5305	tags=43%, list=23%, signal=33%	HOPX/PTGER2/UBXN11/ITGAE/ITGA1/CCL5/GZMM/IFNG/KLRD1/CD8A/FASLG/XCL1/ABI3/NKG7/CD160/CD244/THEMIS/CTSW/TRG-AS1
WP_TCELL_ANTIGEN_RECEPTOR_TCR_PATHWAY_DURING_STAPHYLOCOCCUS_AUREUS_INFECTION	WP_TCELL_ANTIGEN_RECEPTOR_TCR_PATHWAY_DURING_STAPHYLOCOCCUS_AUREUS_INFECTION	WP_TCELL_ANTIGEN_RECEPTOR_TCR_PATHWAY_DURING_STAPHYLOCOCCUS_AUREUS_INFECTION	62	-0.486232	-1.88728	0.000146917775434125	0.0223388477547587	0.0208159290246666	6522	tags=61%, list=29%, signal=44%	CTLA4/MALT1/DLG1/IL10/SOS1/AHSA1/MAP2K7/PAK1/IL2/LCP2/NFKB1/CHUK/MAP2K1/GSK3B/MAPK9/IL5/IFNG/IKBKG/CARD11/BCL10/DAG1/CD4/NFATC2/PRKCQ/CD8A/CSF2/LAT/PDCD1/MAP2K2/ICOS/CD40LG/PTPN6/LCK/CD3D/ITK/IKBKB/ZAP70/RAF1
HAHTOLA_CTCL_PATHOGENESIS	HAHTOLA_CTCL_PATHOGENESIS	HAHTOLA_CTCL_PATHOGENESIS	14	-0.738464	-2.01915	0.000150839658224617	0.0223757756420029	0.0208503394064528	3603	tags=71%, list=16%, signal=60%	CCL5/S100P/XCL1/CD52/IL7R/IL2RB/TXK/NKG7/TBX21/GZMB
WP_BLOOD_CLOTTING_CASCADE	WP_BLOOD_CLOTTING_CASCADE	WP_BLOOD_CLOTTING_CASCADE	22	0.61926614298862	2.21329637860354	0.000170069130864725	0.0228972613728769	0.0213362735996762	6442	tags=68%, list=28%, signal=49%	F2/SERPINB2/F3/KLK1/FGB/FGG/PLAU/KLKB1/F12/PLG/VWF/F9/F13B/SERPINF2/F10
BIOCARTA_THELPER_PATHWAY	BIOCARTA_THELPER_PATHWAY	BIOCARTA_THELPER_PATHWAY	12	-0.747493	-1.95035	0.000169639455764654	0.0228972613728769	0.0213362735996762	2343	tags=58%, list=10%, signal=52%	CD4/CD3G/ITGAL/CD247/CD3E/CD3D/CD2
REACTOME_NON_INTEGRIN_MEMBRANE_ECM_INTERACTIONS	REACTOME_NON_INTEGRIN_MEMBRANE_ECM_INTERACTIONS	REACTOME_NON_INTEGRIN_MEMBRANE_ECM_INTERACTIONS	57	0.430765940702388	1.91407590042945	0.000176943650859128	0.0228972613728769	0.0213362735996762	3561	tags=32%, list=16%, signal=27%	LAMB3/FN1/THBS1/LAMA2/COL11A1/COL3A1/PRKCA/LAMC3/COL1A2/TNC/NRXN1/SDC1/CASK/ACTN1/DDR2/COL4A1/COL4A3/LAMC2
REACTOME_HIV_TRANSCRIPTION_INITIATION	REACTOME_HIV_TRANSCRIPTION_INITIATION	REACTOME_HIV_TRANSCRIPTION_INITIATION	46	-0.519435	-1.89567	0.000173260203504555	0.0228972613728769	0.0213362735996762	7554	tags=57%, list=33%, signal=38%	GTF2F1/TAF4B/TAF3/TAF9B/POLR2C/TAF5/GTF2F2/GTF2H3/POLR2H/POLR2D/TAF4/TAF10/POLR2L/GTF2E1/POLR2G/CDK7/TAF6/GTF2B/GTF2H5/TAF7/POLR2B/TBP/TAF15/GTF2A2/POLR2J/ERCC3
VILIMAS_NOTCH1_TARGETS_UP	VILIMAS_NOTCH1_TARGETS_UP	VILIMAS_NOTCH1_TARGETS_UP	52	-0.501832	-1.86796	0.000168173390413466	0.0228972613728769	0.0213362735996762	3713	tags=40%, list=16%, signal=34%	TNFRSF18/CCL5/CARD11/P2RY10/TOX/TRAT1/CD7/ID2/CD3G/LAT/NOTCH3/TRAF1/GZMH/LCK/GZMA/CD3D/GZMB/CD2/ZAP70/RRAS2/CD74
ZHANG_BREAST_CANCER_PROGENITORS_UP	ZHANG_BREAST_CANCER_PROGENITORS_UP	ZHANG_BREAST_CANCER_PROGENITORS_UP	410	-0.308262	-1.51234	0.000174111734709513	0.0228972613728769	0.0213362735996762	6660	tags=39%, list=29%, signal=28%	PIN1/STRBP/PRPS2/PCDH18/BBIP1/PPAT/UBA3/STARD7/HAT1/RBBP8/DNAJA1/BCL11A/ACTL6A/MCM2/CHCHD4/ERCC6L2/PHF14/RPA3/CAPRIN1/UGDH/UHRF1/RBBP5/ATAD2/TFRC/CNOT6/C1orf131/NAF1/MBNL3/PEX7/PROM1/NDUFA4/MYB/TRRAP/HNRNPU/SMC4/ANAPC1/PPP2R1A/MOB4/CDCA7/NCAPD2/LMBRD2/SNX5/SNRPB2/ACSL3/PATZ1/SUCLA2/C1D/TNIK/SMIM15/MOXD1/EPS8/CD2AP/ALG13/CTCF/ZNF362/CEP192/RBM45/CRYZ/SEMA5A/SFPQ/WIF1/CD38/RFC1/MTHFD1/WDR11/POLR3H/…
HOLLEMAN_PREDNISOLONE_RESISTANCE_ALL_DN	HOLLEMAN_PREDNISOLONE_RESISTANCE_ALL_DN	HOLLEMAN_PREDNISOLONE_RESISTANCE_ALL_DN	10	-0.789905	-1.9372	0.000206813236841102	0.0262049605514079	0.0244184751568529	332	tags=40%, list=1%, signal=39%	MATK/CST7/DAPK1/SLC11A1
REACTOME_INTERCONVERSION_OF_NUCLEOTIDE_DI_AND_TRIPHOSPHATES	REACTOME_INTERCONVERSION_OF_NUCLEOTIDE_DI_AND_TRIPHOSPHATES	REACTOME_INTERCONVERSION_OF_NUCLEOTIDE_DI_AND_TRIPHOSPHATES	28	-0.592017	-1.92891	0.000212153082794529	0.026332960195027	0.0245377486093607	5118	tags=57%, list=22%, signal=44%	GSR/AK9/GUK1/AK6/DUT/CTPS2/DCTPP1/NME1/AK8/CMPK1/CTPS1/GLRX/TXN/DTYMK/AK1/TYMS
BIOCARTA_NO2IL12_PATHWAY	BIOCARTA_NO2IL12_PATHWAY	BIOCARTA_NO2IL12_PATHWAY	15	-0.719464	-1.98155	0.000219021471636078	0.0266417718098126	0.0248255074376557	3369	tags=67%, list=15%, signal=57%	IFNG/CXCR3/CD4/CD3G/CCR5/CD247/CD3E/STAT4/CD3D/CD2
SCHOEN_NFKB_SIGNALING	SCHOEN_NFKB_SIGNALING	SCHOEN_NFKB_SIGNALING	31	0.530277523288171	2.06852925398174	0.000231132271494215	0.027563656377016	0.0256845438539702	3724	tags=55%, list=16%, signal=46%	C3/FN1/PMP22/THBS1/GADD45B/KLF4/PTX3/NFKBIA/BCL6/CCL2/PTGS2/IL1A/CSRNP1/JAG1/BIRC3/IL1B/CXCL8
PAL_PRMT5_TARGETS_UP	PAL_PRMT5_TARGETS_UP	PAL_PRMT5_TARGETS_UP	191	-0.352473	-1.62156	0.000243629514212603	0.027957635951718	0.0260516644393377	6469	tags=42%, list=28%, signal=31%	CETN2/HAT1/HAUS6/MCM2/IVD/CUEDC2/PTPRK/SF3A3/ARL2BP/UHRF1/SLC35A1/RACGAP1/MARCKS/NFIB/NUP35/PSMC3/CCNB2/PDCD6IP/NFKB1/PRIM2/U2AF2/LSM2/NR2F2/FMR1/KPNA2/NNT/CKS2/SNRPA/HMGN2/B9D1/SFRP2/NOP58/CTPS2/MRPL20/CKS1B/LOXL1/NME1/KIF11/EIF1AX/PPA2/GUSB/STMN1/ECT2/FIGNL1/RCN2/ERH/PKP4/LAGE3/MRPL18/POLE2/INTS8/NUP85/RPA2/SRSF1/HAS2/EMC6/CPNE1/HSPA4/ID2/RASA1/ANAPC5/CSTF3/EVL/CDC25C/SMARCE1/CXCL12/DOCK7/LARP7…
MUELLER_PLURINET	MUELLER_PLURINET	MUELLER_PLURINET	284	-0.327208	-1.56724	0.000240142369595289	0.027957635951718	0.0260516644393377	8111	tags=51%, list=35%, signal=33%	RBM14/TMSB4Y/STX3/PMAIP1/GMNN/RFC5/LSM5/MRPS12/SNRPN/GRB7/NCL/SNRPC/GOT2/SMNDC1/CEBPZ/TUBA3C/POP5/PNN/SNRPB/GPRIN2/UNG/XRCC5/WDR77/AIMP2/FBL/HSPH1/SNRPD1/TOE1/STRBP/PFN1/MSH3/TNFRSF8/PSME3/MCM2/EXOSC3/BAK1/RPA3/BAG6/MYBBP1A/PELP1/FAM136A/SMARCC1/TARBP2/PHC1/PAK1/BLM/CCNB2/MYB/POP1/ANAPC1/TRIM28/HNRNPK/POLG2/U2AF1/ORC1/KPNA2/NOLC1/APOE/ANXA2/CKS2/KAT7/HSPD1/SNRPA/PCYT1B/CCNE1/CDT1/MYC/NOP58/CKS1B/…
KEGG_SPLICEOSOME	KEGG_SPLICEOSOME	KEGG_SPLICEOSOME	118	-0.405803	-1.75468	0.000259577856537485	0.0292361578418701	0.0272430249434273	8028	tags=58%, list=35%, signal=38%	SNRNP40/MAGOHB/PPIL1/LSM5/SF3A2/SNRPC/SMNDC1/PRPF31/PRPF4/SNRPB/NCBP1/PPIE/DDX46/SYF2/SNRPD1/SNRPA1/CDC5L/PUF60/PCBP1/SLU7/USP39/SF3A3/EIF4A3/RBM8A/WBP11/BCAS2/RBM22/HNRNPU/HNRNPK/SNRPD2/U2SURP/SNRPD3/U2AF2/LSM2/U2AF1/TRA2A/SNRPB2/ACIN1/SNRPA/MAGOH/PRPF40B/SF3B4/SNRPG/HNRNPC/SF3A1/LSM6/HNRNPA3/PRPF8/HSPA8/TRA2B/SNW1/SRSF1/DHX15/HSPA1L/SRSF10/AQR/PRPF3/THOC1/CCDC12/BUD31/RBM17/SRSF7/PPIH/LSM8/CWC1…
DAZARD_UV_RESPONSE_CLUSTER_G24	DAZARD_UV_RESPONSE_CLUSTER_G24	DAZARD_UV_RESPONSE_CLUSTER_G24	20	0.614405925260246	2.15097960099487	0.000326694382169913	0.0354813434349538	0.0330624540150905	3396	tags=45%, list=15%, signal=38%	CLDN4/NEFM/IL1RL1/BCL6/TUBB2A/PRSS3/JUND/IFI27/FLG
DAZARD_RESPONSE_TO_UV_NHEK_DN	DAZARD_RESPONSE_TO_UV_NHEK_DN	DAZARD_RESPONSE_TO_UV_NHEK_DN	285	-0.326054	-1.56218	0.000322606359792617	0.0354813434349538	0.0330624540150905	5887	tags=35%, list=26%, signal=27%	DTX2/ARID3A/MECP2/RSBN1/AHDC1/CEP170/ATP2B1/PUM2/TNFAIP8/CCNB2/SMC4/SUCO/AFF1/NFKB1/MAML1/ELF2/SPEN/NR2F2/HELZ/BCAR3/FOXJ3/CENPC/CCNE1/N4BP1/ZNF264/DMTF1/KANK1/GSE1/MYC/CTCF/PHLPP1/MTMR6/KIF11/NAA20/MICB/AJAP1/CLASP1/SLC25A44/FNDC3A/SLC25A36/ICE1/WDHD1/PPIP5K2/PRSS12/ATF2/PPP1R3C/TLK1/ZNF217/POLE2/FEM1B/SMAD7/NAV3/PPP1R12A/ZNF638/E2F3/HEG1/ADNP/INSIG2/TLK2/ELF1/METTL18/AURKA/ZBED4/GAPVD1/ZHX2/VPS…
REACTOME_MET_ACTIVATES_PTK2_SIGNALING	REACTOME_MET_ACTIVATES_PTK2_SIGNALING	REACTOME_MET_ACTIVATES_PTK2_SIGNALING	30	0.531714454669915	2.06094340325711	0.00034405002122269	0.0363976341157103	0.0339162779000993	2371	tags=30%, list=10%, signal=27%	LAMB3/FN1/LAMA2/COL11A1/COL3A1/LAMC3/COL1A2/COL27A1/ITGA3
REACTOME_INTERLEUKIN_2_SIGNALING	REACTOME_INTERLEUKIN_2_SIGNALING	REACTOME_INTERLEUKIN_2_SIGNALING	12	-0.72758	-1.8984	0.000361970396479987	0.0363976341157103	0.0339162779000993	3538	tags=67%, list=15%, signal=56%	IL2RA/PTK2B/STAT5A/STAT5B/IL2RB/LCK/JAK1/IL2RG
HUMMEL_BURKITTS_LYMPHOMA_UP	HUMMEL_BURKITTS_LYMPHOMA_UP	HUMMEL_BURKITTS_LYMPHOMA_UP	40	-0.531514	-1.88436	0.000371655366502253	0.0363976341157103	0.0339162779000993	3730	tags=38%, list=16%, signal=31%	CSE1L/RFC3/SLC35E3/BACH2/SMARCA4/PDCD4-AS1/HNRNPA3/TCF3/NSG1/MME/TUBB2B/ID3/ALDH5A1/RAP1GAP2/PTBP2
BAKKER_FOXO3_TARGETS_UP	BAKKER_FOXO3_TARGETS_UP	BAKKER_FOXO3_TARGETS_UP	53	-0.499413	-1.86487	0.000348671751453683	0.0363976341157103	0.0339162779000993	4259	tags=43%, list=19%, signal=35%	P2RY14/AMPD2/DCP1A/GUCD1/RGS2/RBL2/OSBPL9/KIT/CITED2/DENND5B/KLF6/NF2/VCL/NKIRAS2/ARG1/VOPP1/CDKN1B/SESN1/ZNF780A/PINK1/NQO2/SIRPA/CR2
PID_CD8_TCR_DOWNSTREAM_PATHWAY	PID_CD8_TCR_DOWNSTREAM_PATHWAY	PID_CD8_TCR_DOWNSTREAM_PATHWAY	64	-0.469319	-1.82416	0.00035733944339065	0.0363976341157103	0.0339162779000993	4323	tags=44%, list=19%, signal=36%	MAP2K1/IFNA10/KRAS/PPP3CB/TNFRSF18/IFNA17/IL2RA/MAPK9/IFNG/IFNAR2/NFATC2/PRKCQ/PRKCB/CD8A/PTPN7/FASLG/CD3G/MAP2K2/PRF1/CD247/IL2RB/CD3E/STAT4/CD3D/IL2RG/EOMES/GZMB/RAF1
REACTOME_CELL_JUNCTION_ORGANIZATION	REACTOME_CELL_JUNCTION_ORGANIZATION	REACTOME_CELL_JUNCTION_ORGANIZATION	107	0.335110086913843	1.66809734731322	0.000375546278797749	0.0363976341157103	0.0339162779000993	4080	tags=32%, list=18%, signal=26%	LAMB3/CLDN9/CLDN4/CLDN2/CLDN11/PARVA/CRB3/ANG/PARD6A/PVR/CDH19/PARD3/CLDN10/LIMS2/FERMT2/JUP/CLDN3/ANGPTL4/RSU1/CADM2/CDH17/CDH6/ACTN1/CLDN23/TNRC6B/CDH9/CADM1/SP1/LAMC2/F11R/HOXC8/TESK1/ZEB2/HEYL
SANSOM_APC_TARGETS_DN	SANSOM_APC_TARGETS_DN	SANSOM_APC_TARGETS_DN	346	-0.311651	-1.5147	0.000383007001546441	0.0363976341157103	0.0339162779000993	5003	tags=29%, list=22%, signal=23%	RUNX2/SPHK2/CCR9/CORO1A/HAGH/ZNF467/RBP4/SIPA1/SST/MERTK/ABCC2/DTX1/NBL1/ACAA1/ITGAE/RGS10/CYB5R3/IGHM/PLD4/RGS2/RDH5/SDF4/CAPN3/CCL5/ARHGDIB/GPR12/CYP4F3/ATP1B1/CD5/MLPH/MIEN1/FCGBP/TCF21/DNASE1/ACP5/ZNHIT3/CD7/SOAT2/BASP1/RDH16/SELPLG/ICAM2/NPR3/RMDN3/PLTP/RAC2/CD8A/TOB1/AAMDC/GDI1/NKIRAS1/C4A/CD48/PPARA/HIC1/UGT2B28/TLL1/ITGB7/ATP6V0A1/IKBKE/PAX8/FGD3/CD52/CAPN9/STK10/LIPA/ICOS/ITGAL/IDO1/RRAG…
REACTOME_EXTRACELLULAR_MATRIX_ORGANIZATION	REACTOME_EXTRACELLULAR_MATRIX_ORGANIZATION	REACTOME_EXTRACELLULAR_MATRIX_ORGANIZATION	294	0.251456889363352	1.46929756153053	0.000377569951115616	0.0363976341157103	0.0339162779000993	3607	tags=24%, list=16%, signal=20%	COL28A1/PHYKPL/LAMB3/FBN3/FN1/VCAM1/COL25A1/ICAM5/PXDN/CRTAP/MMP12/THBS1/CAPN8/COL6A2/LAMA2/COL9A1/COL11A1/COL15A1/COL3A1/PRKCA/CAPN2/TMPRSS6/VCAN/ITGB8/LAMC3/COL1A2/COL26A1/MMP24/COL27A1/ITGAD/ITGA7/ADAMTS18/CTRB1/TNC/NRXN1/ADAM17/ADAMTS1/TGFB2/ICAM1/SDC1/CASK/ITGA3/ITGA2B/ITGA9/BMP10/COL14A1/DMP1/COL8A2/CD47/NCAN/ACTN1/DDR2/FGB/COL4A1/EMILIN2/IBSP/FGG/KLK7/COMP/KLKB1/PCOLCE/MFAP5/LUM/COL13A1/LO…
CHIANG_LIVER_CANCER_SUBCLASS_UNANNOTATED_DN	CHIANG_LIVER_CANCER_SUBCLASS_UNANNOTATED_DN	CHIANG_LIVER_CANCER_SUBCLASS_UNANNOTATED_DN	179	-0.356763	-1.6197	0.000410110745275366	0.0383737469656119	0.0357576721062764	8950	tags=55%, list=39%, signal=34%	PSMA5/BAG2/MSH2/METTL13/TMX1/PSMD10/DAD1/PSMG1/DCTN3/CDKN3/CENPH/CTNNAL1/GMNN/RFC5/PPIL1/PSMD8/COPA/TM9SF2/MRPS12/ADH5/TAB2/OSTC/SLC39A6/XRCC5/NFYC/TMBIM4/WDSUB1/RPL7A/CNN3/SNRPD1/GFM2/UXT/MANF/SPOPL/ATP1A1/HAT1/DNAJA1/SLC25A5/VAMP3/PSMA2/EMC4/MRPL13/CCNDBP1/EBPL/RPA3/ARPC1A/ABCB10/TP53RK/XRN2/PDIA6/MRPL39/PSMC3/CCNB2/NDUFA4/FARSA/PRPS1/FKBP11/CMAS/NEU1/MRPL44/SNRPD2/LSM2/RHOA/ALG13/RNASEH2A/DPCD…
DORN_ADENOVIRUS_INFECTION_24HR_DN	DORN_ADENOVIRUS_INFECTION_24HR_DN	DORN_ADENOVIRUS_INFECTION_24HR_DN	37	0.487364437112977	1.99242182257958	0.000434002376592947	0.0399939765823986	0.0372674449055252	3276	tags=41%, list=14%, signal=35%	FUBP1/RAB1A/MCL1/TRAF4/FHL2/EGR3/NFKBIA/TNFRSF12A/IL6/TXNRD1/NFE2L2/IER3/EFNA1/PLK2/EPHA2
BIOCARTA_TCRA_PATHWAY	BIOCARTA_TCRA_PATHWAY	BIOCARTA_TCRA_PATHWAY	12	-0.721199	-1.88175	0.000460367354920012	0.0411757978326988	0.0383686971964295	2343	tags=58%, list=10%, signal=52%	CD4/CD3G/CD247/LCK/CD3E/CD3D/ZAP70
REACTOME_TRANSCRIPTION_COUPLED_NUCLEOTIDE_EXCISION_REPAIR_TC_NER	REACTOME_TRANSCRIPTION_COUPLED_NUCLEOTIDE_EXCISION_REPAIR_TC_NER	REACTOME_TRANSCRIPTION_COUPLED_NUCLEOTIDE_EXCISION_REPAIR_TC_NER	76	-0.441219	-1.76954	0.000458578709716216	0.0411757978326988	0.0383686971964295	5888	tags=41%, list=26%, signal=30%	RPA3/POLD4/POLE/GTF2H3/USP7/ERCC1/POLR2H/POLR2D/GPS1/RFC1/RFC4/RFC3/POLR2L/DDB1/POLR2G/CDK7/POLE2/POLD2/COPS7B/RPA2/AQR/GTF2H5/COPS5/POLD1/COPS6/POLR2B/COPS7A/PCNA/CUL4B/POLR2J/ERCC3
REACTOME_SYNDECAN_INTERACTIONS	REACTOME_SYNDECAN_INTERACTIONS	REACTOME_SYNDECAN_INTERACTIONS	25	0.562188522270163	2.06351755713544	0.00047373989361885	0.0417577685940558	0.0389109929404102	2615	tags=36%, list=11%, signal=32%	FN1/THBS1/COL3A1/PRKCA/COL1A2/TNC/SDC1/CASK/ACTN1
WP_CANCER_IMMUNOTHERAPY_BY_PD1_BLOCKADE	WP_CANCER_IMMUNOTHERAPY_BY_PD1_BLOCKADE	WP_CANCER_IMMUNOTHERAPY_BY_PD1_BLOCKADE	23	-0.610953	-1.88789	0.000488490901876625	0.0424428809316233	0.0395493987323872	3369	tags=43%, list=15%, signal=37%	IFNG/NFATC4/NFATC2/CD8A/CD3G/PDCD1/LCK/CD3E/CD3D/ZAP70
RICKMAN_HEAD_AND_NECK_CANCER_F	RICKMAN_HEAD_AND_NECK_CANCER_F	RICKMAN_HEAD_AND_NECK_CANCER_F	53	0.429628146552957	1.90017578908882	0.000522230542540762	0.0447352980244073	0.0416855335958408	5105	tags=47%, list=22%, signal=37%	TNNC1/ZFPM2/MYOT/TPM2/MYH2/CHGB/ACTN2/MYL2/DES/TNNC2/APOD/KLHDC7B/TNNI2/MB/MYBPC2/SLN/TPM3/XIRP2/MYL1/CSRP3/CASQ2/ACTA1/CST1/IGF1/ABCA8
PID_INTEGRIN1_PATHWAY	PID_INTEGRIN1_PATHWAY	PID_INTEGRIN1_PATHWAY	65	0.392632197221176	1.80242358155539	0.000546526200826233	0.0461662826864604	0.0430189629422287	3561	tags=34%, list=16%, signal=29%	LAMB3/FN1/VCAM1/MDK/THBS1/COL6A2/LAMA2/COL11A1/COL3A1/COL1A2/ITGA7/TNC/CSPG4/ITGA3/ITGA9/PLAUR/FGB/COL4A1/FGG/PLAU/COL4A3/LAMC2
