# Supplementary material for: Identification of lactylation-related biomarkers in osteoporosis from transcriptome and single-cell data
Source: Front Endocrinol (Lausanne). 2025 Aug 25;16:1621878. doi: 10.3389/fendo.2025.1621878 (PMC12414738; doi:10.3389/fendo.2025.1621878)
Supplement: Supplementary Table 7 — Correlation Analysis Between Biomarkers and Differentially Infiltrated Immune Cells​. [file Table7.xlsx]

## Sheet: corr_result_r
	Adipocytes	CD4+ memory T-cells	Macrophages	MSC	NKT	Th2 cells
CSRP2	0.00582192634337266	-0.0735043	-0.00581594	0.173704909360423	0.171965811965812	0.257612102725136
FUBP1	0.144178293562346	-0.276581	0.170715058778012	0.614122081124644	-0.398974	-0.254875

## Sheet: corr_result_p
	Adipocytes	CD4+ memory T-cells	Macrophages	MSC	NKT	Th2 cells
CSRP2	0.977481688528542	0.721204143674389	0.977504822006142	0.396080132942962	0.400899229683283	0.203892041131607
FUBP1	0.482244956791744	0.171377824008003	0.404385383675583	0.000845893056633515	0.0434820375524984	0.208907791287259
