# Supplementary material for: Identification of lactylation-related biomarkers in osteoporosis from transcriptome and single-cell data
Source: Front Endocrinol (Lausanne). 2025 Aug 25;16:1621878. doi: 10.3389/fendo.2025.1621878 (PMC12414738; doi:10.3389/fendo.2025.1621878)
Supplement: Supplementary Table 8 — Validated and Predicted miRNAs Targeting CSRP2 and FUBP1. [file Table8.xlsx]

## Sheet: miRNA_CSRP2_miRDB
Target Detail	Target Rank	Target Score	miRNA Name	Gene Symbol	Gene Description
Details	1	95	hsa-miR-27b-3p	CSRP2	cysteine and glycine rich protein 2
Details	2	95	hsa-miR-27a-3p	CSRP2	cysteine and glycine rich protein 2
Details	3	95	hsa-miR-9985	CSRP2	cysteine and glycine rich protein 2
Details	4	94	hsa-miR-101-3p	CSRP2	cysteine and glycine rich protein 2
Details	5	92	hsa-miR-4495	CSRP2	cysteine and glycine rich protein 2
Details	6	92	hsa-miR-6889-3p	CSRP2	cysteine and glycine rich protein 2
Details	7	89	hsa-miR-138-5p	CSRP2	cysteine and glycine rich protein 2
Details	8	89	hsa-miR-199b-3p	CSRP2	cysteine and glycine rich protein 2
Details	9	89	hsa-miR-199a-3p	CSRP2	cysteine and glycine rich protein 2
Details	10	89	hsa-miR-3129-5p	CSRP2	cysteine and glycine rich protein 2
Details	11	88	hsa-miR-6529-3p	CSRP2	cysteine and glycine rich protein 2
Details	12	85	hsa-miR-6867-5p	CSRP2	cysteine and glycine rich protein 2
Details	13	83	hsa-miR-1244	CSRP2	cysteine and glycine rich protein 2
Details	14	82	hsa-miR-133a-5p	CSRP2	cysteine and glycine rich protein 2
Details	15	82	hsa-miR-216a-3p	CSRP2	cysteine and glycine rich protein 2
Details	16	82	hsa-miR-128-3p	CSRP2	cysteine and glycine rich protein 2
Details	17	81	hsa-miR-122b-5p	CSRP2	cysteine and glycine rich protein 2
Details	18	79	hsa-miR-3681-3p	CSRP2	cysteine and glycine rich protein 2
Details	19	77	hsa-miR-144-3p	CSRP2	cysteine and glycine rich protein 2
Details	20	77	hsa-miR-6835-3p	CSRP2	cysteine and glycine rich protein 2
Details	21	77	hsa-miR-4422	CSRP2	cysteine and glycine rich protein 2
Details	22	75	hsa-miR-4302	CSRP2	cysteine and glycine rich protein 2
Details	23	73	hsa-miR-513a-5p	CSRP2	cysteine and glycine rich protein 2
Details	24	67	hsa-miR-1236-3p	CSRP2	cysteine and glycine rich protein 2
Details	25	66	hsa-miR-7157-3p	CSRP2	cysteine and glycine rich protein 2
Details	26	66	hsa-miR-6737-3p	CSRP2	cysteine and glycine rich protein 2
Details	27	62	hsa-miR-6858-3p	CSRP2	cysteine and glycine rich protein 2
Details	28	61	hsa-miR-5000-5p	CSRP2	cysteine and glycine rich protein 2
Details	29	60	hsa-miR-4709-3p	CSRP2	cysteine and glycine rich protein 2
Details	30	58	hsa-miR-6131	CSRP2	cysteine and glycine rich protein 2
Details	31	58	hsa-miR-5008-3p	CSRP2	cysteine and glycine rich protein 2
Details	32	56	hsa-miR-4255	CSRP2	cysteine and glycine rich protein 2
Details	33	55	hsa-miR-10527-5p	CSRP2	cysteine and glycine rich protein 2
Details	34	55	hsa-miR-548p	CSRP2	cysteine and glycine rich protein 2
Details	35	51	hsa-miR-550b-2-5p	CSRP2	cysteine and glycine rich protein 2

## Sheet: miRNA_FUBP1_miRDB
Target Detail	Target Rank	Target Score	miRNA Name	Gene Symbol	Gene Description
Details	1	97	hsa-miR-493-5p	FUBP1	far upstream element binding protein 1
Details	2	96	hsa-miR-4729	FUBP1	far upstream element binding protein 1
Details	3	95	hsa-miR-548az-5p	FUBP1	far upstream element binding protein 1
Details	4	95	hsa-miR-548t-5p	FUBP1	far upstream element binding protein 1
Details	5	95	hsa-miR-1250-3p	FUBP1	far upstream element binding protein 1
Details	6	93	hsa-miR-548av-5p	FUBP1	far upstream element binding protein 1
Details	7	93	hsa-miR-8054	FUBP1	far upstream element binding protein 1
Details	8	93	hsa-miR-548k	FUBP1	far upstream element binding protein 1
Details	9	92	hsa-miR-3609	FUBP1	far upstream element binding protein 1
Details	10	92	hsa-miR-548ah-5p	FUBP1	far upstream element binding protein 1
Details	11	90	hsa-miR-6835-3p	FUBP1	far upstream element binding protein 1
Details	12	90	hsa-let-7a-2-3p	FUBP1	far upstream element binding protein 1
Details	13	90	hsa-let-7c-3p	FUBP1	far upstream element binding protein 1
Details	14	90	hsa-let-7g-3p	FUBP1	far upstream element binding protein 1
Details	15	89	hsa-miR-548n	FUBP1	far upstream element binding protein 1
Details	16	88	hsa-miR-5688	FUBP1	far upstream element binding protein 1
Details	17	87	hsa-miR-6073	FUBP1	far upstream element binding protein 1
Details	18	87	hsa-miR-6715a-3p	FUBP1	far upstream element binding protein 1
Details	19	87	hsa-miR-495-3p	FUBP1	far upstream element binding protein 1
Details	20	86	hsa-miR-199b-3p	FUBP1	far upstream element binding protein 1
Details	21	86	hsa-miR-3156-5p	FUBP1	far upstream element binding protein 1
Details	22	86	hsa-miR-3679-3p	FUBP1	far upstream element binding protein 1
Details	23	86	hsa-miR-199a-3p	FUBP1	far upstream element binding protein 1
Details	24	86	hsa-miR-3129-5p	FUBP1	far upstream element binding protein 1
Details	25	86	hsa-miR-382-3p	FUBP1	far upstream element binding protein 1
Details	26	86	hsa-miR-6083	FUBP1	far upstream element binding protein 1
Details	27	85	hsa-miR-206	FUBP1	far upstream element binding protein 1
Details	28	85	hsa-miR-1-3p	FUBP1	far upstream element binding protein 1
Details	29	85	hsa-miR-3613-3p	FUBP1	far upstream element binding protein 1
Details	30	85	hsa-miR-3927-5p	FUBP1	far upstream element binding protein 1
Details	31	83	hsa-miR-10523-5p	FUBP1	far upstream element binding protein 1
Details	32	82	hsa-miR-6128	FUBP1	far upstream element binding protein 1
Details	33	82	hsa-miR-8084	FUBP1	far upstream element binding protein 1
Details	34	82	hsa-miR-5696	FUBP1	far upstream element binding protein 1
Details	35	81	hsa-miR-613	FUBP1	far upstream element binding protein 1
Details	36	80	hsa-miR-1287-5p	FUBP1	far upstream element binding protein 1
Details	37	80	hsa-miR-5007-3p	FUBP1	far upstream element binding protein 1
Details	38	80	hsa-miR-4422	FUBP1	far upstream element binding protein 1
Details	39	76	hsa-miR-548l	FUBP1	far upstream element binding protein 1
Details	40	76	hsa-miR-497-3p	FUBP1	far upstream element binding protein 1
Details	41	76	hsa-miR-3135b	FUBP1	far upstream element binding protein 1
Details	42	75	hsa-miR-1305	FUBP1	far upstream element binding protein 1
Details	43	72	hsa-miR-3177-5p	FUBP1	far upstream element binding protein 1
Details	44	71	hsa-miR-6768-5p	FUBP1	far upstream element binding protein 1
Details	45	70	hsa-miR-607	FUBP1	far upstream element binding protein 1
Details	46	68	hsa-miR-222-5p	FUBP1	far upstream element binding protein 1
Details	47	68	hsa-miR-302c-5p	FUBP1	far upstream element binding protein 1
Details	48	67	hsa-miR-511-3p	FUBP1	far upstream element binding protein 1
Details	49	66	hsa-miR-361-3p	FUBP1	far upstream element binding protein 1
Details	50	66	hsa-miR-527	FUBP1	far upstream element binding protein 1
Details	51	66	hsa-miR-548aw	FUBP1	far upstream element binding protein 1
Details	52	66	hsa-miR-518a-5p	FUBP1	far upstream element binding protein 1
Details	53	66	hsa-miR-4672	FUBP1	far upstream element binding protein 1
Details	54	65	hsa-miR-302f	FUBP1	far upstream element binding protein 1
Details	55	65	hsa-miR-548aj-3p	FUBP1	far upstream element binding protein 1
Details	56	65	hsa-miR-548x-3p	FUBP1	far upstream element binding protein 1
Details	57	62	hsa-miR-12135	FUBP1	far upstream element binding protein 1
Details	58	61	hsa-miR-7161-3p	FUBP1	far upstream element binding protein 1
Details	59	61	hsa-miR-324-5p	FUBP1	far upstream element binding protein 1
Details	60	60	hsa-miR-335-3p	FUBP1	far upstream element binding protein 1
Details	61	59	hsa-miR-548ae-3p	FUBP1	far upstream element binding protein 1
Details	62	59	hsa-miR-548z	FUBP1	far upstream element binding protein 1
Details	63	59	hsa-miR-548h-3p	FUBP1	far upstream element binding protein 1
Details	64	59	hsa-miR-10527-5p	FUBP1	far upstream element binding protein 1
Details	65	59	hsa-miR-548aq-3p	FUBP1	far upstream element binding protein 1
Details	66	59	hsa-miR-548ac	FUBP1	far upstream element binding protein 1
Details	67	58	hsa-miR-4704-5p	FUBP1	far upstream element binding protein 1
Details	68	58	hsa-miR-200b-3p	FUBP1	far upstream element binding protein 1
Details	69	58	hsa-miR-429	FUBP1	far upstream element binding protein 1
Details	70	58	hsa-miR-200c-3p	FUBP1	far upstream element binding protein 1
Details	71	57	hsa-miR-936	FUBP1	far upstream element binding protein 1
Details	72	55	hsa-miR-579-3p	FUBP1	far upstream element binding protein 1
Details	73	55	hsa-miR-5701	FUBP1	far upstream element binding protein 1
Details	74	55	hsa-miR-664b-3p	FUBP1	far upstream element binding protein 1
Details	75	51	hsa-miR-12136	FUBP1	far upstream element binding protein 1
Details	76	51	hsa-miR-224-5p	FUBP1	far upstream element binding protein 1
Details	77	51	hsa-miR-4719	FUBP1	far upstream element binding protein 1

## Sheet: miRNA_CSRP2_miRTarBase
ID	Species (miRNA)	Species (Target)	miRNA	Target
Strong evidence	Less strong evidence
MIRT478675	Homo sapiens	Homo sapiens	hsa-miR-3591-5p	CSRP2
MIRT478676	Homo sapiens	Homo sapiens	hsa-miR-513a-5p	CSRP2
MIRT478677	Homo sapiens	Homo sapiens	hsa-miR-142-3p	CSRP2
MIRT478678	Homo sapiens	Homo sapiens	hsa-miR-155-5p	CSRP2
MIRT478679	Homo sapiens	Homo sapiens	hsa-miR-4451	CSRP2
MIRT478680	Homo sapiens	Homo sapiens	hsa-miR-379-5p	CSRP2
MIRT478681	Homo sapiens	Homo sapiens	hsa-miR-3529-5p	CSRP2
MIRT478682	Homo sapiens	Homo sapiens	hsa-miR-4650-3p	CSRP2
MIRT478683	Homo sapiens	Homo sapiens	hsa-miR-138-5p	CSRP2
MIRT478684	Homo sapiens	Homo sapiens	hsa-miR-6131	CSRP2
MIRT478685	Homo sapiens	Homo sapiens	hsa-miR-133a-5p	CSRP2
MIRT478686	Homo sapiens	Homo sapiens	hsa-miR-7157-3p	CSRP2
MIRT478687	Homo sapiens	Homo sapiens	hsa-miR-6737-3p	CSRP2
MIRT478688	Homo sapiens	Homo sapiens	hsa-miR-5008-3p	CSRP2
MIRT478689	Homo sapiens	Homo sapiens	hsa-miR-6889-3p	CSRP2
MIRT478690	Homo sapiens	Homo sapiens	hsa-miR-4255	CSRP2
MIRT478691	Homo sapiens	Homo sapiens	hsa-miR-1244	CSRP2
MIRT478692	Homo sapiens	Homo sapiens	hsa-miR-27a-3p	CSRP2
MIRT478693	Homo sapiens	Homo sapiens	hsa-miR-27b-3p	CSRP2
MIRT478694	Homo sapiens	Homo sapiens	hsa-miR-3681-3p	CSRP2
MIRT478695	Homo sapiens	Homo sapiens	hsa-miR-128-3p	CSRP2
MIRT478696	Homo sapiens	Homo sapiens	hsa-miR-216a-3p	CSRP2
MIRT478697	Homo sapiens	Homo sapiens	hsa-miR-3129-5p	CSRP2
MIRT478698	Homo sapiens	Homo sapiens	hsa-miR-199a-3p	CSRP2
MIRT478699	Homo sapiens	Homo sapiens	hsa-miR-199b-3p	CSRP2

## Sheet: miRNA_FUBP1_miRTarBase
ID	Species (miRNA)	Species (Target)	miRNA	Target
Strong evidence	Less strong evidence
MIRT020591	Homo sapiens	Homo sapiens	hsa-miR-155-5p	FUBP1
MIRT023618	Homo sapiens	Homo sapiens	hsa-miR-1-3p	FUBP1
MIRT024616	Homo sapiens	Homo sapiens	hsa-miR-215-5p	FUBP1
MIRT026246	Homo sapiens	Homo sapiens	hsa-miR-192-5p	FUBP1
MIRT030728	Homo sapiens	Homo sapiens	hsa-miR-21-5p	FUBP1
MIRT039813	Homo sapiens	Homo sapiens	hsa-miR-615-3p	FUBP1
MIRT042947	Homo sapiens	Homo sapiens	hsa-miR-324-3p	FUBP1
MIRT046588	Homo sapiens	Homo sapiens	hsa-miR-222-3p	FUBP1
MIRT050458	Homo sapiens	Homo sapiens	hsa-miR-22-3p	FUBP1
MIRT440607	Homo sapiens	Homo sapiens	hsa-miR-218-5p	FUBP1
MIRT557744	Homo sapiens	Homo sapiens	hsa-let-7i-3p	FUBP1
MIRT557745	Homo sapiens	Homo sapiens	hsa-miR-190a-3p	FUBP1
MIRT557746	Homo sapiens	Homo sapiens	hsa-miR-5011-5p	FUBP1
MIRT557747	Homo sapiens	Homo sapiens	hsa-miR-4787-3p	FUBP1
MIRT557748	Homo sapiens	Homo sapiens	hsa-miR-1277-5p	FUBP1

## Sheet: miRNA_gene
miRNA	Target
hsa-miR-27b-3p	CSRP2
hsa-miR-27a-3p	CSRP2
hsa-miR-6889-3p	CSRP2
hsa-miR-138-5p	CSRP2
hsa-miR-199b-3p	CSRP2
hsa-miR-199a-3p	CSRP2
hsa-miR-3129-5p	CSRP2
hsa-miR-1244	CSRP2
hsa-miR-133a-5p	CSRP2
hsa-miR-216a-3p	CSRP2
hsa-miR-128-3p	CSRP2
hsa-miR-3681-3p	CSRP2
hsa-miR-513a-5p	CSRP2
hsa-miR-7157-3p	CSRP2
hsa-miR-6737-3p	CSRP2
hsa-miR-6131	CSRP2
hsa-miR-5008-3p	CSRP2
hsa-miR-4255	CSRP2
hsa-miR-199b-3p	FUBP1
hsa-miR-199a-3p	FUBP1
hsa-miR-3129-5p	FUBP1
hsa-miR-1-3p	FUBP1
hsa-miR-513a-5p	CSRP2
hsa-miR-138-5p	CSRP2
hsa-miR-6131	CSRP2
hsa-miR-133a-5p	CSRP2
hsa-miR-7157-3p	CSRP2
hsa-miR-6737-3p	CSRP2
hsa-miR-5008-3p	CSRP2
hsa-miR-6889-3p	CSRP2
hsa-miR-4255	CSRP2
hsa-miR-1244	CSRP2
hsa-miR-27a-3p	CSRP2
hsa-miR-27b-3p	CSRP2
hsa-miR-3681-3p	CSRP2
hsa-miR-128-3p	CSRP2
hsa-miR-216a-3p	CSRP2
hsa-miR-3129-5p	CSRP2
hsa-miR-199a-3p	CSRP2
hsa-miR-199b-3p	CSRP2
hsa-miR-1-3p	FUBP1
