# Supplementary material for: Identification of lactylation-related biomarkers in osteoporosis from transcriptome and single-cell data
Source: Front Endocrinol (Lausanne). 2025 Aug 25;16:1621878. doi: 10.3389/fendo.2025.1621878 (PMC12414738; doi:10.3389/fendo.2025.1621878)
Supplement: Supplementary Table 9 — Predicted Transcription Factors Regulating CSRP2 and FUBP1. [file Table9.xlsx]

## Sheet: KnockTF_CSRP2
Dataset ID	Target Gene	T(co)F	Molecular Type	Knock-Method	Tissue Type	Biosample Name	Profile ID	Platform	Mean Expr. of Control	Mean Expr. of Treat	Fold Change	Log2FC
DataSet_01_105	CSRP2	FOXA1	TF	shRNA	Prostate	22RV1	GSE37314	GPL10558	667.9	146.7	0.21964	-2.18676
DataSet_01_108	CSRP2	ARID1A	TF	shRNA	Ovary	OSE4	GSE37684	GPL10558	4821.61	2368.4	0.49121	-1.0256
DataSet_01_117	CSRP2	ID1	TF	siRNA	Lung	A549	GSE38944	GPL570	1272.75	825.34	0.64847	-0.62489
DataSet_01_122	CSRP2	FOXM1	TF	siRNA	Central_nervous_system	U87	GSE40051	GPL570	9129.99	2655.83	0.29089	-1.78145
DataSet_01_133	CSRP2	ID1	TF	shRNA	Neuroepithelium	GSC2	GSE40614	GPL6883	3704.47	8329.36	2.24846	1.16894
DataSet_01_137	CSRP2	IKZF2	TF	shRNA	Haematopoietic_and_lymphoid_tissue	JURKAT	GSE41796	GPL10332	2510	1496.67	0.59628	-0.74593
DataSet_01_150	CSRP2	TFAP2C	TF	shRNA	Mammary_gland	MCF7	GSE44203	GPL14951	709.828	2497.04	3.5178	1.81468
DataSet_01_155	CSRP2	HSF1	TF	shRNA	Skin	A375	GSE44867	GPL570	309.962	191.163	0.61673	-0.69729
DataSet_01_162	CSRP2	ELK1	TF	siRNA	Peripheral_blood	CD4+ T cells	GSE46333	GPL14550	66.3612	270.364	4.07414	2.02649
DataSet_01_164	CSRP2	JUN	TF	siRNA	Peripheral_blood	CD4+ T cells	GSE46333	GPL14550	66.3612	214.119	3.22657	1.69
DataSet_01_165	CSRP2	MAF	TF	siRNA	Peripheral_blood	CD4+ T cells	GSE46333	GPL14550	66.3612	211.063	3.18052	1.66926
DataSet_01_166	CSRP2	NFATC3	TF	siRNA	Peripheral_blood	CD4+ T cells	GSE46333	GPL14550	66.3612	192.699	2.90379	1.53794
DataSet_01_178	CSRP2	HSF1	TF	shRNA	Liver	KYN2	GSE47693	GPL6884	470.7	280.6	0.59613	-0.74629
DataSet_01_183	CSRP2	TP63	TF	shRNA	Bladder	UC14	GSE48124	GPL10558	3309.05	1600.75	0.48375	-1.04767
DataSet_01_184	CSRP2	STAT3	TF	siRNA	Urothelial	Scaber	GSE48124	GPL10558	863.026	563.089	0.65246	-0.61604
DataSet_01_193	CSRP2	GATA2	TF	siRNA	Prostate	LNCaP	GSE49342	GPL14550	255.775	62.1331	0.24292	-2.04144
DataSet_01_196	CSRP2	TP63	TF	siRNA	Immortalized_keratinocyte	HaCaT RG	GSE4975	GPL96	1012.4	392.55	0.38774	-1.36683
DataSet_01_198	CSRP2	TP63	TF	siRNA	Head_and_neck	SCC-1	GSE4975	GPL96	497.9	245.4	0.49287	-1.02072
DataSet_01_200	CSRP2	TP63	TF	siRNA	Immortalized_keratinocyte	HaCaT	GSE4975	GPL570	2411	1355.2	0.56209	-0.83113
DataSet_01_202	CSRP2	TP63	TF	siRNA	Head_and_neck	SCC-6	GSE4975	GPL570	758.7	469.9	0.61935	-0.69118
DataSet_01_207	CSRP2	MITF	TF	shRNA	Skin	COLO829	GSE50649	GPL6244	576.741	1319.45	2.28775	1.19393
DataSet_01_217	CSRP2	TAL1	TF	shRNA	Haematopoietic_and_lymphoid_tissue	HEL	GSE54075	GPL13497	575.041	283.833	0.49359	-1.01862
DataSet_01_218	CSRP2	PTEN	TcoF	shRNA	Mammary_gland	MCF10A	GSE54265	GPL6884	299.811	493.967	1.64759	0.72036
DataSet_01_219	CSRP2	ATM	TF	shRNA	Mammary_gland	MCF10A	GSE54268	GPL10558	623.977	1720.27	2.75695	1.46307
DataSet_01_225	CSRP2	SNAI2	TF	shRNA	Skin	Primary human keratinocytes	GSE55269	GPL570	439.367	729.47	1.66028	0.73142
DataSet_01_234	CSRP2	FOXP1	TF	siRNA	Prostate	LNCaP	GSE58309	GPL6244	144.677	84.3473	0.58301	-0.77842
DataSet_01_243	CSRP2	EGR2	TF	siRNA	Neuroepithelium	SK-N-MC	GSE62090	GPL19264	788.608	426.068	0.54028	-0.88822
DataSet_01_253	CSRP2	TWIST1	TF	shRNA	Stomach	CAF32	GSE62738	GPL13607	17094.8	55813.6	3.26496	1.70706
DataSet_01_254	CSRP2	TWIST1	TF	shRNA	Stomach	CAF	GSE62740	GPL13607	18254.8	35516.9	1.94562	0.96023
DataSet_01_260	CSRP2	SOX4	TF	shRNA	Mammary_gland	MDA-MB-231	GSE63957	GPL10904	632.087	294.953	0.46663	-1.09964
DataSet_01_264	CSRP2	MYT1L	TF	shRNA	Fetal_spinal_cord	SPC04	GSE65857	GPL10558	1378.52	2924.43	2.12144	1.08504
DataSet_01_265	CSRP2	MEF2A	TF	shRNA	Fetal_spinal_cord	SPC04	GSE65857	GPL10558	2026.83	1314.65	0.64862	-0.62455
DataSet_01_269	CSRP2	SIX4	TF	siRNA	Ovary	PEO1	GSE67327	GPL10558	112.194	66.299	0.59093	-0.75893
DataSet_01_278	CSRP2	AR	TF	shRNA	Prostate	CWR22Pc	GSE68993	GPL16686	33.4347	272.795	8.15906	3.0284
DataSet_01_279	CSRP2	STAT5	TF	shRNA	Prostate	CWR22Pc	GSE68993	GPL16686	33.4347	78.6352	2.35191	1.23383
DataSet_01_284	CSRP2	ZIC5	TF	siRNA	Skin	A375	GSE70223	GPL570	818.536	515.37	0.62962	-0.66744
DataSet_01_293	CSRP2	POSTN	TF	shRNA	Brain	GSC272	GSE73071	GPL570	6749.51	1825.2	0.27042	-1.88673
DataSet_01_295	CSRP2	TFAP4	TF	siRNA	Brain	BE(2)-C	GSE74626	GPL570	736.207	143.92	0.19549	-2.35485
DataSet_01_296	CSRP2	MYCN	TF	siRNA	Brain	BE(2)-C	GSE74626	GPL570	736.207	1688.55	2.29357	1.1976
DataSet_01_301	CSRP2	PTEN	TcoF	shRNA	Skin	A431	GSE7562	GPL570	10276.7	21938.5	2.13479	1.0941
DataSet_01_303	CSRP2	PTEN	TcoF	shRNA	Mammary_gland	SKBR3	GSE7562	GPL570	2531.21	3812.09	1.50604	0.59076
DataSet_01_306	CSRP2	NR2E1	TF	shRNA	Neuroepithelium	PBT003	GSE75945	GPL15207	1415.6	602.94	0.42592	-1.23134
DataSet_01_308	CSRP2	SOX9	TF	siRNA	Prostate	VCaP	GSE76441	GPL570	802.7	1420.74	1.76995	0.82371
DataSet_01_309	CSRP2	SOX9	TF	siRNA	Prostate	VCaP	GSE76452	GPL570	802.7	1420.74	1.76995	0.82371
DataSet_01_311	CSRP2	BRD4	TcoF	siRNA	Ovary	Ovcar8	GSE78704	GPL570	0.55199	1.059	1.9185	0.93998
DataSet_01_315	CSRP2	ARNT	TF	siRNA	Upper_aerodigestive_tract	HSC3	GSE80347	GPL2895	71.2307	889.576	12.4887	3.64255
DataSet_01_318	CSRP2	ELK3	TF	shRNA	Mammary_gland	MDA-MB-231	GSE83325	GPL15207	253.551	737.531	2.90882	1.54043
DataSet_01_320	CSRP2	HNF4G	TF	shRNA	Prostate	22RV1	GSE85242	GPL10558	1593.21	2406.15	1.51025	0.59479
DataSet_01_324	CSRP2	MYC	TF	siRNA	Colon	HCT116	GSE87693	GPL20844	28612.2	52296.3	1.82776	0.87008
DataSet_01_333	CSRP2	HOXC6	TF	siRNA	Prostate	LNCaP	GSE9182	GPL96	36.225	17	0.46929	-1.09145
DataSet_01_340	CSRP2	KLF7	TF	siRNA	Embryo	HCE	GSE94469	GPL6244	356.349	819.417	2.29948	1.20131
DataSet_01_349	CSRP2	SOX2	TF	shRNA	Neuroepithelium	HF2303	GSE51441	GPL10558	3619.61	1456.68	0.40244	-1.31315
DataSet_01_357	CSRP2	CDX2	TF	siRNA	Colon	COLO320	GSE30181	GPL4133	0	0	0.64195	-0.63947
DataSet_01_360	CSRP2	SOX17	TF	siRNA	Umbilical_vein	HUVEC	GSE37395	GPL10332	0	0	0.59338	-0.75297
DataSet_01_362	CSRP2	GTF2B	TcoF	siRNA	Cervix	HeLa	GSE48847	GPL4133	0	0	1.75936	0.81505
DataSet_02_014	CSRP2	DPF2	TF;TcoF	CRISPRi	Haematopoietic_and_lymphoid_tissue	K562	ENCSR028FBD	-	1.315	2.545	1.93536	0.952603
DataSet_02_032	CSRP2	NFE2L1	TF	CRISPRi	Haematopoietic_and_lymphoid_tissue	K562	ENCSR385ZTW	-	1.315	2.975	2.26236	1.17783
DataSet_02_034	CSRP2	ERF	TF	CRISPRi	Haematopoietic_and_lymphoid_tissue	K562	ENCSR268DNJ	-	1.315	3.975	3.02281	1.59589
DataSet_02_035	CSRP2	LDB1	TcoF	CRISPRi	Haematopoietic_and_lymphoid_tissue	K562	ENCSR046FQX	-	1.315	3.64	2.76806	1.46888
DataSet_02_038	CSRP2	CITED2	TcoF	CRISPRi	Haematopoietic_and_lymphoid_tissue	K562	ENCSR200UDS	-	1.315	2.45	1.86312	0.897719
DataSet_02_043	CSRP2	TBL1XR1	TcoF	CRISPRi	Haematopoietic_and_lymphoid_tissue	K562	ENCSR800PWS	-	1.315	2.13	1.61977	0.695791
DataSet_02_045	CSRP2	HMGN3	TcoF	CRISPRi	Haematopoietic_and_lymphoid_tissue	K562	ENCSR160YSN	-	1.315	3.015	2.29278	1.1971
DataSet_02_047	CSRP2	SMARCA4	TF;TcoF	CRISPRi	Haematopoietic_and_lymphoid_tissue	K562	ENCSR126GEQ	-	1.315	2.51	1.90875	0.932625
DataSet_02_053	CSRP2	TLE2	TcoF	CRISPRi	Haematopoietic_and_lymphoid_tissue	K562	ENCSR399QAP	-	1.315	3.62	2.75285	1.46093
DataSet_02_102	CSRP2	SAFB2	TcoF	shRNA	Liver	HepG2	ENCSR110ZYD	-	15.905	8.365	0.52594	-0.92704
DataSet_02_104	CSRP2	HDGF	TcoF	shRNA	Liver	HepG2	ENCSR634KHL	-	10.85	5.665	0.52212	-0.93755
DataSet_02_105	CSRP2	U2AF2	TF	shRNA	Liver	HepG2	ENCSR426UUG	-	12.8	5	0.39062	-1.35614
DataSet_02_107	CSRP2	SSB	TF	shRNA	Liver	HepG2	ENCSR278CHI	-	10	3.165	0.3165	-1.65972
DataSet_02_108	CSRP2	ZNF622	TF	shRNA	Liver	HepG2	ENCSR518JXY	-	6.675	0.735	0.11011	-3.18295
DataSet_02_109	CSRP2	HNRNPUL1	TcoF	shRNA	Liver	HepG2	ENCSR689ZJC	-	15.905	10.205	0.64162	-0.6402
DataSet_02_111	CSRP2	RBM39	TcoF	shRNA	Liver	HepG2	ENCSR760EGM	-	7.86	3.37	0.42875	-1.22178
DataSet_02_112	CSRP2	BCLAF1	TF	shRNA	Liver	HepG2	ENCSR481AYC	-	15.775	4.515	0.28621	-1.80484
DataSet_02_113	CSRP2	U2AF2	TF	shRNA	Liver	HepG2	ENCSR622MCX	-	7.86	1.63	0.20738	-2.26966
DataSet_02_115	CSRP2	PCBP1	TF	shRNA	Liver	HepG2	ENCSR635FRH	-	5.33	2.78	0.52158	-0.93905
DataSet_02_116	CSRP2	TARDBP	TcoF	shRNA	Liver	HepG2	ENCSR527QNC	-	5.775	2.105	0.3645	-1.456
DataSet_02_117	CSRP2	SUB1	TF;TcoF	shRNA	Liver	HepG2	ENCSR997FOT	-	12.8	6.91	0.53984	-0.88939
DataSet_02_122	CSRP2	EWSR1	TcoF	shRNA	Liver	HepG2	ENCSR532ZPP	-	10.85	5.48	0.50507	-0.98545
DataSet_02_123	CSRP2	PCBP2	TF	shRNA	Liver	HepG2	ENCSR028ITN	-	12.8	2.96	0.23125	-2.11247
DataSet_02_125	CSRP2	HNRNPLL	TF	shRNA	Liver	HepG2	ENCSR490DYI	-	5.775	1.28	0.22165	-2.17368
DataSet_02_126	CSRP2	SNRNP70	TF	shRNA	Liver	HepG2	ENCSR635BOO	-	5.775	0.95	0.1645	-2.60382
DataSet_02_128	CSRP2	PRPF4	TF	shRNA	Liver	HepG2	ENCSR215FRI	-	6.52	2.12	0.32515	-1.62081
DataSet_02_132	CSRP2	AGO2	TcoF	shRNA	Haematopoietic_and_lymphoid_tissue	K562	ENCSR495YSS	-	1.4	0.9	0.64286	-0.63743
DataSet_02_136	CSRP2	HNRNPK	TF;TcoF	shRNA	Haematopoietic_and_lymphoid_tissue	K562	ENCSR529JNJ	-	3.175	1.805	0.5685	-0.81476
DataSet_02_143	CSRP2	RBM15	TcoF	shRNA	Haematopoietic_and_lymphoid_tissue	K562	ENCSR385UPQ	-	2.385	5.15	2.15933	1.11058
DataSet_02_144	CSRP2	PTBP1	TF	shRNA	Haematopoietic_and_lymphoid_tissue	K562	ENCSR239BCO	-	1.4	2.32	1.65714	0.7287
DataSet_02_147	CSRP2	FIP1L1	TF	shRNA	Haematopoietic_and_lymphoid_tissue	K562	ENCSR511BNY	-	1.515	2.345	1.54785	0.63027
DataSet_02_149	CSRP2	NONO	TF;TcoF	shRNA	Haematopoietic_and_lymphoid_tissue	K562	ENCSR398HXV	-	1.85	2.85	1.54054	0.62344
DataSet_02_152	CSRP2	ILF2	TcoF	shRNA	Haematopoietic_and_lymphoid_tissue	K562	ENCSR126ARZ	-	2.025	1.34	0.66173	-0.59569
DataSet_02_172	CSRP2	ZFX	TF	siRNA	Prostate	C4-2B	ENCSR244ZVP	-	0.34	0.20333	0.59804	-0.74169
DataSet_02_174	CSRP2	NFE2L2	TF	siRNA	Haematopoietic_and_lymphoid_tissue	K562	ENCSR100ODO	-	2.18	4.135	1.89679	0.92356
DataSet_02_179	CSRP2	VEZF1	TF	siRNA	Haematopoietic_and_lymphoid_tissue	K562	ENCSR047MQO	-	2.01	3.19333	1.58872	0.66787
DataSet_02_183	CSRP2	MAFK	TF	siRNA	Haematopoietic_and_lymphoid_tissue	K562	ENCSR640PVZ	-	2.205	3.75	1.70068	0.76611
DataSet_02_186	CSRP2	BHLHE40	TF	siRNA	Haematopoietic_and_lymphoid_tissue	K562	ENCSR626SFM	-	3.905	2.295	0.58771	-0.76683
DataSet_03_005	CSRP2	AR	TF	siRNA	Prostate	LNCaP	GSE11428	GPL570	4.86667	9.38333	1.92808	0.947167
DataSet_03_015	CSRP2	ARID2	TF	CRISPR	Liver	JHH4	GSE144021	GPL570	9.21937	7.85392	0.388113	-1.36545
DataSet_03_018	CSRP2	ATF4	TF	siRNA	Skin	A375	GSE136614	GPL570	795.763	483.94	0.608146	-0.71751
DataSet_03_026	CSRP2	BCL6	TF	siRNA	Lymph	Pfeiffer DLBCL	GSE45838	GPL570	7.39454	9.0645	3.18206	1.66996
DataSet_03_049	CSRP2	CEBPB	TF	siRNA	Embryo	hESC	GSE41473	GPL571	721.49	1117.99	1.54955	0.631849
DataSet_03_063	CSRP2	E2F7	TF	siRNA	Upper_aerodigestive_tract	SCC25	GSE58074	GPL10558	9.6147	10.2213	1.52269	0.606619
DataSet_03_073	CSRP2	ETS1	TF	siRNA	Fibroblasts	WI38	GSE122918	GPL17586	7.33571	8.2	1.82044	0.864286
DataSet_03_074	CSRP2	ETS1	TF	siRNA	Fibroblasts	WI38	GSE144397	GPL17586	7.31667	8.2	1.84463	0.883333
DataSet_03_081	CSRP2	FOXA1	TF	siRNA	Mammary_gland	MCF7	GSE25315	GPL10558	9.06733	8.34926	0.60791	-0.71807
DataSet_03_082	CSRP2	FOXA1	TF	siRNA	Mammary_gland	MCF7	GSE25316	GPL10558	9.06733	8.34926	0.60791	-0.71807
DataSet_03_096	CSRP2	FOXO1	TF	siRNA	Skin	primary human dermal lymphatic endothelial cells	GSE142608	GPL16699	25511.8	45263.5	1.77422	0.827185
DataSet_03_101	CSRP2	GATA2	TF	siRNA	Lymph	Lymphatic endothelial cells	GSE110726	GPL17585	7.78724	8.48481	1.62177	0.697572
DataSet_03_112	CSRP2	GFP	TF	siRNA	Upper_aerodigestive_tract	SCC25	GSE58074	GPL10558	9.6147	10.3735	1.69212	0.75883
DataSet_03_124	CSRP2	HMGA1	TF	siRNA	Mammary_gland	MDA-MB-231	GSE35525	GPL570	9.75165	8.94143	0.570297	-0.810214
DataSet_03_135	CSRP2	JARID1A	TF	siRNA	Autonomic_ganglia	SKNBE2	GSE45967	GPL13158	7.52296	6.20442	0.400941	-1.31854
DataSet_03_136	CSRP2	JARID1A	TF	siRNA	Brain	NB1691	GSE49854	GPL13158	8.98702	7.95577	0.489284	-1.03126
DataSet_03_148	CSRP2	KLF5	TF	siRNA	Colon	SW480	GSE33824	GPL4133	14.0935	14.7232	1.54727	0.629721
DataSet_03_166	CSRP2	MITF	TF	siRNA	Skin	Ma-Mel-15	GSE71881	GPL10558	8.0434	9.32551	2.43195	1.28212
DataSet_03_167	CSRP2	MITF	TF	siRNA	Skin	Ma-Mel-15	GSE71886	GPL10558	8.33879	9.2838	1.9252	0.945006
DataSet_03_168	CSRP2	MITF	TF	siRNA	Skin	SK-MEL-5	GSE75810	GPL16043	112.742	71.0825	0.630488	-0.665459
DataSet_03_169	CSRP2	MTA2	TF	siRNA	Stomach	SGC-7901	GSE65915	GPL18943	3435.8	5495.47	1.59947	0.677598
DataSet_03_178	CSRP2	MYC	TF	siRNA	Central_nervous_system	DAOY M2.1	GSE22139	GPL570	1053.32	1676.83	1.59196	0.6708
DataSet_03_195	CSRP2	NFAT5	TF	siRNA	Umbilical_vein	HUVEC	GSE22956	GPL6947	9.16735	8.32014	0.555857	-0.847214
DataSet_03_223	CSRP2	RELA	TF	siRNA	Fibroblasts	WI38	GSE144397	GPL17586	7.33571	6.68333	0.636229	-0.652381
DataSet_03_227	CSRP2	RELB	TF	siRNA	Immortalized_keratinocyte	HaCaT	GSE97783	GPL10558	119.1	734.8	6.1696	2.62518
DataSet_03_240	CSRP2	SOX2	TF	siRNA	Lung	H520	GSE48871	GPL6947	557.1	202.9	0.364208	-1.45717
DataSet_03_244	CSRP2	SOX2	TF	CRISPR	Seminoma-like	TCam-2	GSE79065	GPL10558	10.8673	9.98849	0.543804	-0.87884
DataSet_03_251	CSRP2	SP1	TF	siRNA	Ovary	OVSAYO	GSE55563	GPL4133	1960.36	5004.9	2.55305	1.35222
DataSet_03_258	CSRP2	STAT3	TF	CRISPR	Embryo	hESC	GSE132561	GPL13497	34.0455	68.7749	2.02009	1.01442
DataSet_03_265	CSRP2	TBX3	TF	siRNA	Skin	Fibroblast	GSE44305	GPL10558	3417.45	1787.96	0.523186	-0.934605
DataSet_03_274	CSRP2	TFAP2C	TF	siRNA	Mammary_gland	MCF7	GSE8640	GPL570	1339.63	696.638	0.520022	-0.943355
DataSet_03_282	CSRP2	TP63	TF	siRNA	Foreskin	Neonatal foreskin keratinocytes	GSE56640	GPL18627	8.09996	8.78716	1.61015	0.6872
DataSet_03_283	CSRP2	TWIST1	TF	siRNA	Bone_marrow	MSCs	GSE76158	GPL16686	270	112	0.414815	-1.26946
DataSet_03_284	CSRP2	TWIST2	TF	siRNA	Skin	Fibroblast	GSE44305	GPL10558	3417.45	1866.89	0.546283	-0.87228
DataSet_03_298	CSRP2	EZH2	TF;TcoF	shRNA	Colon	SW480	GSE118593	GPL15207	157.214	62.9182	0.400208	-1.32118
DataSet_03_311	CSRP2	DNMT1	TF;TcoF	shRNA	Lung	hTERT-immortalised adult fibroblasts	GSE90011	GPL10558	1070.65	664.471	0.620626	-0.688205
DataSet_03_319	CSRP2	TET1	TF	siRNA	Lung	H1299	GSE121647	GPL10558	10.9969	10.0278	0.510825	-0.9691
DataSet_03_321	CSRP2	TET1	TF	siRNA	Lung	H1299	GSE121649	GPL10558	10.9969	10.0278	0.510825	-0.9691
DataSet_03_322	CSRP2	YBX1	TF	siRNA	Prostate	LNCaP	GSE125339	GPL25684	7.9716	7.32296	0.63788	-0.648644
DataSet_03_338	CSRP2	AEBP1	TF;TcoF	siRNA	Central_nervous_system	U87MG	GSE18892	GPL570	8.44878	7.5773	0.546584	-0.871485
DataSet_03_342	CSRP2	PRMT1	TcoF	shRNA	Lung	A549	GSE162840	GPL15207	51.7116	25.2295	0.487888	-1.03538
DataSet_03_346	CSRP2	HDAC5	TcoF	siRNA	Liver	human hepatocytes	GSE154554	GPL570	10.0285	9.3371	0.619253	-0.6914
DataSet_03_354	CSRP2	PARP1	TF	siRNA	Prostate	LNCaP	GSE114273	GPL18573	0.0649323	0.168876	2.6008	1.37896
DataSet_03_356	CSRP2	CREBBP	TF;TcoF	CRISPR	Brain	U5-NPC	GSE116970	GPL11154	4536.25	9561.75	2.10785	1.07577
DataSet_03_357	CSRP2	PTPN14	TcoF	CRISPR	Brain	U5-NPC	GSE116970	GPL11154	24247.5	11639.5	0.480029	-1.05881
DataSet_03_358	CSRP2	TP53	TF	CRISPR	Brain	U5-NPC	GSE116970	GPL11154	4536.25	8454.75	1.86382	0.898262
DataSet_03_359	CSRP2	RUNX1	TF	shRNA	Haematopoietic_and_lymphoid_tissue	OCI-AML5	GSE119261	GPL9115	0.127927	0.0408242	0.319122	-1.64782
DataSet_03_362	CSRP2	ARID2	TF	shRNA	Haematopoietic_and_lymphoid_tissue	MM.1S	GSE126463	GPL24676	0.808812	0.51242	0.633547	-0.658477
DataSet_03_364	CSRP2	EP300	TcoF	shRNA	Mammary_gland	MCF10AT	GSE131231	GPL11154	178	65.5	0.367977	-1.44231
DataSet_03_366	CSRP2	ZNF148	TF	shRNA	Mammary_gland	MDA-MB-231	GSE132953	GPL11154	12.1175	6.67349	0.550733	-0.860575
DataSet_03_368	CSRP2	USP22	TcoF	shRNA	Liver	PLC_PRF_5 cells	GSE133858	GPL21290	259	83.5	0.322394	-1.6331
DataSet_03_369	CSRP2	DNMT3A	TF	knockout	Embryo_kidney	HEK293T	GSE133960	GPL11154	133.917	75.6663	0.565024	-0.823616
DataSet_03_371	CSRP2	ZFP36L1	TF	siRNA	Urinary_bladder	J82	GSE136180	GPL23227	326	843	2.58589	1.37066
DataSet_03_377	CSRP2	SMARCA2	TF;TcoF	shRNA	Lung	NCI-H1944	GSE144843	GPL16791	188.889	356.889	1.88941	0.917937
DataSet_03_381	CSRP2	NFKB2	TF	siRNA	Bone_marrow	U2OS	GSE148511	GPL20301	854.333	167.667	0.196254	-2.3492
DataSet_03_386	CSRP2	YY1	TF	shRNA	Brain	GSC3028	GSE155836	GPL20301	649	420	0.647149	-0.627829
DataSet_03_387	CSRP2	KAT6A	TF;TcoF	CRISPR	Haematopoietic_and_lymphoid_tissue	MOLM-13	GSE156948	GPL24676	0.0755235	0.128763	1.70494	0.769721
DataSet_03_389	CSRP2	NFKBIA	TF;TcoF	shRNA	Bone_marrow	U2OS	GSE158743	GPL11154	1035.4	553.4	0.534479	-0.903794
DataSet_03_392	CSRP2	KDM5A	TF;TcoF	CRISPR	Lung	GLC16	GSE161513	GPL18573	18.1617	36.7472	2.02333	1.01673
DataSet_03_393	CSRP2	ILF2	TcoF	siRNA	Stomach	SGC-7901	GSE161544	GPL20301	521	1143	2.19386	1.13347
DataSet_03_394	CSRP2	ASXL1	TcoF	CRISPR	Embryo	iPSC	GSE163034	GPL18573	208.544	336.125	1.61177	0.688646
DataSet_03_395	CSRP2	BMI1	TcoF	shRNA	Bile_duct	QBC-939	GSE163175	GPL24676	0.384595	1.30297	3.38789	1.76039
DataSet_03_397	CSRP2	IKZF2	TF	CRISPR	Lymph	CAR T Cell	GSE163400	GPL16791	0.188208	0.739134	3.92722	1.97351
DataSet_03_398	CSRP2	TLE4	TcoF	CRISPR	Lymph	CAR T Cell	GSE163400	GPL16791	0.188208	0.989367	5.25678	2.39418
DataSet_03_400	CSRP2	HMGA1	TF	shRNA	Bile_duct	HUCCT1	GSE163759	GPL21290	343	576.333	1.68027	0.748695
DataSet_03_402	CSRP2	EHF	TF	shRNA	Stomach	MKN7	GSE164224	GPL18460	2.00567	0.80166	0.399697	-1.32302
DataSet_03_403	CSRP2	JARID2	TF	siRNA	Adipose_tissue	human adipose tissue derived stem cells	GSE164413	GPL21697	42	79.1667	1.88492	0.914504
DataSet_03_404	CSRP2	CDK7	TcoF	shRNA	Bone_marrow	D458	GSE164933	GPL24676	272.333	131.333	0.482252	-1.05214
DataSet_03_407	CSRP2	CHD1	TcoF	shRNA	Prostate	LNCaP	GSE168663	GPL11154	18.8333	32	1.69912	0.764784
DataSet_03_408	CSRP2	MAP3K7	TcoF	shRNA	Prostate	LNCaP	GSE168663	GPL11154	18.8333	10.1667	0.539823	-0.889442
DataSet_03_409	CSRP2	STRAP	TcoF	knockout	Nerve	SK-N-AS	GSE169322	GPL18573	109.124	21.3665	0.1958	-2.35255
DataSet_03_410	CSRP2	SIRT1	TcoF	siRNA	Pancreas	PANC1	GSE171118	GPL23227	1.29	2.995	2.32171	1.21519
DataSet_03_411	CSRP2	USP22	TcoF	shRNA	Liver	HuH7	GSE171225	GPL20301	6.37929	2.71084	0.424943	-1.23466
DataSet_03_413	CSRP2	E2F1	TF	siRNA	Prostate	LNCaP	GSE172094	GPL24676	1.66667	0.833333	0.5	-1
DataSet_03_414	CSRP2	E2F2	TF	siRNA	Prostate	LNCaP	GSE172094	GPL24676	1.66667	9.33333	5.6	2.48543
DataSet_03_420	CSRP2	BRD4	TcoF	CRISPR	Lymph	CD8+ T cells	GSE173918	GPL24676	0.333333	2	6	2.58496
DataSet_03_421	CSRP2	PRDM1	TF	CRISPR	Lymph	CD8+ T cells	GSE173918	GPL24676	0.333333	2.33333	7	2.80735
DataSet_03_431	CSRP2	USP7	TcoF	shRNA	Skin	xenograft cells	GSE180986	GPL11154	784.333	326.167	0.415852	-1.26586
DataSet_03_432	CSRP2	PLAG1	TF	shRNA	Cord_blood	Lin-CD34+ HSPCs	GSE181991	GPL11154	58.5	26.5	0.452991	-1.14244
DataSet_03_434	CSRP2	POU2AF1	TF;TcoF	CRISPR	Haematopoietic_and_lymphoid_tissue	OCI-Ly7	GSE183741	GPL20301	12.1973	44.0192	3.60892	1.85157
DataSet_03_435	CSRP2	POU2AF1	TF;TcoF	CRISPR	Lymph	SUDHL4	GSE183741	GPL20301	0.214786	0.142857	0.665115	-0.588325
DataSet_03_437	CSRP2	SUFU	TcoF	shRNA	Mammary_gland	HCC1954 cells	GSE188806	GPL11154	60.5	135.5	2.23967	1.16329
DataSet_03_438	CSRP2	CIC	TF	knockout	Brain	Immortalized Astrocyte Cells	GSE189859	GPL16791	2974	1533.92	0.515776	-0.955185
DataSet_03_448	CSRP2	CAMTA1	TF	knockout	Embryo_kidney	HEK293T	GSE197081	GPL16791	1294	727.5	0.56221	-0.830818
DataSet_03_450	CSRP2	CBX2	TcoF	siRNA	Mammary_gland	MDA-MB-231	GSE198417	GPL24676	19.6486	10.7686	0.548061	-0.867593
DataSet_03_451	CSRP2	CBX2	TcoF	siRNA	Mammary_gland	MCF7	GSE198418	GPL24676	2.36179	1.22721	0.51961	-0.944499
DataSet_03_455	CSRP2	SMARCA2	TF;TcoF	shRNA	Lung	HCC2302	GSE205542	GPL16791	2.88985	4.4234	2.89498	1.53355
DataSet_03_458	CSRP2	ARID1A	TF	shRNA	Bile_duct	MMNK1	GSE207892	GPL18573	143.528	61.1241	0.42587	-1.23152
DataSet_03_461	CSRP2	TXNIP	TcoF	shRNA	Cord_Blood	CD34+ cells	GSE212024	GPL18573	1.4	3.8	2.71429	1.44057
DataSet_03_466	CSRP2	SMARCA1	TF	Cas13	Embryo_kidney	HEK293T	GSE220741	GPL24676	2512	1522	0.605892	-0.722868
DataSet_03_467	CSRP2	SMARCA1	TF	CRISPR-Csm	Embryo_kidney	HEK293T	GSE220741	GPL24676	2512	4165	1.65804	0.72948
DataSet_03_468	CSRP2	SMARCA1	TF	shRNA	Embryo_kidney	HEK293T	GSE220741	GPL24676	2512	1549	0.61664	-0.697499
DataSet_04_002	CSRP2	CDC5L	TF	CRISPR	Haematopoietic_and_lymphoid_tissue	K562	ENCSR608EQY	-	5.91	3.7	0.626058	-0.675633
DataSet_04_004	CSRP2	CIZ1	TF	CRISPR	Haematopoietic_and_lymphoid_tissue	K562	ENCSR765HSN	-	1.455	4.6	3.16151	1.66061
DataSet_04_008	CSRP2	EIF2AK2	TcoF	CRISPR	Haematopoietic_and_lymphoid_tissue	K562	ENCSR628AFF	-	1.29	2.13	1.65116	0.723482
DataSet_04_014	CSRP2	NKRF	TF	shRNA	Haematopoietic_and_lymphoid_tissue	K562	ENCSR231PWH	-	1.315	28.5475	21.7091	4.44023
DataSet_04_015	CSRP2	NUP35	TcoF	shRNA	Haematopoietic_and_lymphoid_tissue	K562	ENCSR953IQF	-	2.235	1.46	0.653244	-0.614307
DataSet_04_032	CSRP2	NFX1	TF	CRISPR	Liver	HepG2	ENCSR548ORV	-	12.325	4.19	0.339959	-1.55657
DataSet_04_040	CSRP2	ZC3H8	TF	shRNA	Liver	HepG2	ENCSR184YDW	-	12.325	5.125	0.415821	-1.26596
DataSet_04_042	CSRP2	ACTN4	TcoF	CRISPR	Liver	HepG2	ENCSR029LLJ	-	6.525	3.225	0.494253	-1.01668
DataSet_04_051	CSRP2	CNOT7	TcoF	shRNA	Liver	HepG2	ENCSR274KWA	-	5.725	9.095	1.58865	0.667798
DataSet_04_052	CSRP2	ABT1	TcoF	shRNA	Liver	HepG2	ENCSR756VLW	-	12.325	6.145	0.49858	-1.0041
DataSet_04_053	CSRP2	CALR	TcoF	shRNA	Liver	HepG2	ENCSR040WAK	-	12.335	7.82	0.633968	-0.657517
DataSet_04_055	CSRP2	UBE2L3	TcoF	shRNA	Liver	HepG2	ENCSR424JSU	-	17.19	9.81	0.570681	-0.809245
DataSet_04_057	CSRP2	DDX1	TcoF	shRNA	Liver	HepG2	ENCSR070LJO	-	15.88	9.84	0.619647	-0.690481
DataSet_04_058	CSRP2	NPM1	TcoF	shRNA	Liver	HepG2	ENCSR016XPB	-	7.875	4.44	0.56381	-0.82672
DataSet_04_074	CSRP2	CDC5L	TF	CRISPR	Haematopoietic_and_lymphoid_tissue	K562	ENCSR544ZMX	-	5.91	3.7	0.626058	-0.675633

## Sheet: KnockTF_FUBP1
Dataset ID	Target Gene	T(co)F	Molecular Type	Knock-Method	Tissue Type	Biosample Name	Profile ID	Platform	Mean Expr. of Control	Mean Expr. of Treat	Fold Change	Log2FC
DataSet_01_121	FUBP1	ZIC2	TF	siRNA	Pancreas	PANC1	GSE39704	GPL10332	1660	3435	2.06928	1.04913
DataSet_01_122	FUBP1	FOXM1	TF	siRNA	Central_nervous_system	U87	GSE40051	GPL570	2453.21	692.562	0.28231	-1.82466
DataSet_01_152	FUBP1	TAL1	TF	shRNA	Umbilical_cord_blood	ECFCs	GSE44444	GPL6244	640.059	371.869	0.58099	-0.78341
DataSet_01_163	FUBP1	GATA3	TF	siRNA	Peripheral_blood	CD4+ T cells	GSE46333	GPL14550	235374	955237	4.05838	2.0209
DataSet_01_164	FUBP1	JUN	TF	siRNA	Peripheral_blood	CD4+ T cells	GSE46333	GPL14550	235374	482181	2.04857	1.03462
DataSet_01_165	FUBP1	MAF	TF	siRNA	Peripheral_blood	CD4+ T cells	GSE46333	GPL14550	235374	1587.04	0.00674	-7.21248
DataSet_01_166	FUBP1	NFATC3	TF	siRNA	Peripheral_blood	CD4+ T cells	GSE46333	GPL14550	235374	1993.69	0.00847	-6.88337
DataSet_01_167	FUBP1	NFKB1	TF	siRNA	Peripheral_blood	CD4+ T cells	GSE46333	GPL14550	235374	1861.04	0.00791	-6.98271
DataSet_01_168	FUBP1	STAT3	TF	siRNA	Peripheral_blood	CD4+ T cells	GSE46333	GPL14550	235374	576604	2.44973	1.29263
DataSet_01_169	FUBP1	HOXB7	TF	siRNA	Pancreas	MIA PaCa-2	GSE46393	GPL10332	472.045	288.291	0.61072	-0.71141
DataSet_01_178	FUBP1	HSF1	TF	shRNA	Liver	KYN2	GSE47693	GPL6884	142.4	82.3	0.57795	-0.79098
DataSet_01_269	FUBP1	SIX4	TF	siRNA	Ovary	PEO1	GSE67327	GPL10558	19.1146	9.8501	0.51532	-0.95646
DataSet_01_295	FUBP1	TFAP4	TF	siRNA	Brain	BE(2)-C	GSE74626	GPL570	391.42	54.2431	0.13858	-2.85121
DataSet_01_315	FUBP1	ARNT	TF	siRNA	Upper_aerodigestive_tract	HSC3	GSE80347	GPL2895	124.377	71.2739	0.57305	-0.80328
DataSet_01_318	FUBP1	ELK3	TF	shRNA	Mammary_gland	MDA-MB-231	GSE83325	GPL15207	221.315	499.008	2.25473	1.17295
DataSet_01_362	FUBP1	GTF2B	TcoF	siRNA	Cervix	HeLa	GSE48847	GPL4133	0	0	1.6293	0.70425
DataSet_02_014	FUBP1	DPF2	TF;TcoF	CRISPRi	Haematopoietic_and_lymphoid_tissue	K562	ENCSR028FBD	-	44.27	70.745	1.59803	0.676299
DataSet_02_032	FUBP1	NFE2L1	TF	CRISPRi	Haematopoietic_and_lymphoid_tissue	K562	ENCSR385ZTW	-	44.27	71.705	1.61972	0.695744
DataSet_02_034	FUBP1	ERF	TF	CRISPRi	Haematopoietic_and_lymphoid_tissue	K562	ENCSR268DNJ	-	44.27	70.73	1.5977	0.675993
DataSet_02_047	FUBP1	SMARCA4	TF;TcoF	CRISPRi	Haematopoietic_and_lymphoid_tissue	K562	ENCSR126GEQ	-	44.27	66.59	1.50418	0.588976
DataSet_02_102	FUBP1	SAFB2	TcoF	shRNA	Liver	HepG2	ENCSR110ZYD	-	82.99	54.53	0.65707	-0.60589
DataSet_02_103	FUBP1	FIP1L1	TF	shRNA	Liver	HepG2	ENCSR116QBU	-	81.87	54.15	0.66141	-0.59637
DataSet_02_108	FUBP1	ZNF622	TF	shRNA	Liver	HepG2	ENCSR518JXY	-	76.87	41.085	0.53447	-0.90381
DataSet_02_109	FUBP1	HNRNPUL1	TcoF	shRNA	Liver	HepG2	ENCSR689ZJC	-	82.99	44.025	0.53049	-0.91461
DataSet_02_112	FUBP1	BCLAF1	TF	shRNA	Liver	HepG2	ENCSR481AYC	-	84.29	51.765	0.61413	-0.70338
DataSet_02_116	FUBP1	TARDBP	TcoF	shRNA	Liver	HepG2	ENCSR527QNC	-	105.15	43.37	0.41246	-1.27768
DataSet_02_123	FUBP1	PCBP2	TF	shRNA	Liver	HepG2	ENCSR028ITN	-	81.935	52.04	0.63514	-0.65486
DataSet_02_125	FUBP1	HNRNPLL	TF	shRNA	Liver	HepG2	ENCSR490DYI	-	105.15	45.94	0.4369	-1.19463
DataSet_02_147	FUBP1	FIP1L1	TF	shRNA	Haematopoietic_and_lymphoid_tissue	K562	ENCSR511BNY	-	157.215	94.63	0.60191	-0.73237
DataSet_03_075	FUBP1	ETV6	TF	siRNA	Central_nervous_system	U251	GSE75003	GPL570	7.81195	7.15666	0.634947	-0.655291
DataSet_03_103	FUBP1	GATA3	TF	siRNA	Mammary_gland	MCF7	GSE95165	GPL10558	170.596	99.1015	0.580913	-0.783607
DataSet_03_147	FUBP1	Klf4	TF	siRNA	Skin	Primary neonatal keratinocytes	GSE32685	GPL570	6.53599	5.81206	0.605445	-0.723931
DataSet_03_168	FUBP1	MITF	TF	siRNA	Skin	SK-MEL-5	GSE75810	GPL16043	187.848	92.8153	0.494097	-1.01714
DataSet_03_183	FUBP1	MYCN	TF	CRISPR	Neuroblastoma	CHP-134	GSE121529	GPL17077	11.0549	10.4402	0.653086	-0.614654
DataSet_03_184	FUBP1	MYCN	TF	CRISPR	Neuroblastoma	CHP-134	GSE121530	GPL17077	11.0549	10.4402	0.653086	-0.614654
DataSet_03_197	FUBP1	NFKB1	TF	siRNA	Central_nervous_system	U251	GSE75003	GPL570	7.81195	7.0277	0.580652	-0.784253
DataSet_03_211	FUBP1	PHB	TF	shRNA	Embryo	Embryonic stem cells (ESCs)	GSE71765	GPL570	2171.28	978.59	0.450697	-1.14977
DataSet_03_225	FUBP1	RELB	TF	siRNA	Pancreas	MIA PaCa-2	GSE35463	GPL6244	9.19959	9.8188	1.53603	0.619208
DataSet_03_237	FUBP1	SOX11	TF	siRNA	Lung_fibroblast	NHLF	GSE104937	GPL20844	6366.1	3423.3	0.537738	-0.895024
DataSet_03_238	FUBP1	SOX11	TF	siRNA	Lung_fibroblast	NHLF	GSE124781	GPL20844	7204.28	3632.11	0.50416	-0.988046
DataSet_03_251	FUBP1	SP1	TF	siRNA	Ovary	OVSAYO	GSE55563	GPL4133	3947.45	2182.01	0.552764	-0.855265
DataSet_03_258	FUBP1	STAT3	TF	CRISPR	Embryo	hESC	GSE132561	GPL13497	4.50594	7.23448	1.60555	0.683063
DataSet_03_281	FUBP1	TP63	TF	siRNA	Skin	Primary neonatal keratinocytes	GSE33495	GPL570	5.88611	6.70146	1.75973	0.815352
DataSet_03_282	FUBP1	TP63	TF	siRNA	Foreskin	Neonatal foreskin keratinocytes	GSE56640	GPL18627	6.87366	7.91433	2.05717	1.04066
DataSet_03_301	FUBP1	SMARCA4	TF;TcoF	siRNA	Colon	HCT116	GSE143198	GPL21185	822.036	1513.59	1.84127	0.880698
DataSet_03_314	FUBP1	EZH2	TF;TcoF	siRNA	Uterus	Hec-1A	GSE115010	GPL10558	7.89767	7.22733	0.628362	-0.670333
DataSet_03_356	FUBP1	CREBBP	TF;TcoF	CRISPR	Brain	U5-NPC	GSE116970	GPL11154	1503	2769.5	1.84265	0.881781
DataSet_03_358	FUBP1	TP53	TF	CRISPR	Brain	U5-NPC	GSE116970	GPL11154	1503	2800	1.86294	0.897582
DataSet_03_359	FUBP1	RUNX1	TF	shRNA	Haematopoietic_and_lymphoid_tissue	OCI-AML5	GSE119261	GPL9115	55.1341	83.7666	1.51933	0.60343
DataSet_03_366	FUBP1	ZNF148	TF	shRNA	Mammary_gland	MDA-MB-231	GSE132953	GPL11154	27.8069	18.2538	0.656449	-0.607246
DataSet_03_371	FUBP1	ZFP36L1	TF	siRNA	Urinary_bladder	J82	GSE136180	GPL23227	5087	11987	2.3564	1.23658
DataSet_03_374	FUBP1	HNRNPU	TcoF	siRNA	Colon	RKO	GSE141771	GPL16791	34.7632	22.1005	0.635744	-0.653481
DataSet_03_379	FUBP1	DDX5	TcoF	shRNA	Stomach	HGC-27	GSE146429	GPL23227	106.22	66.14	0.62267	-0.68346
DataSet_03_384	FUBP1	YY1	TF	shRNA	Brain	GSC1517	GSE155836	GPL20301	2619	1572	0.60023	-0.736414
DataSet_03_393	FUBP1	ILF2	TcoF	siRNA	Stomach	SGC-7901	GSE161544	GPL20301	810	1757	2.16914	1.11712
DataSet_03_400	FUBP1	HMGA1	TF	shRNA	Bile_duct	HUCCT1	GSE163759	GPL21290	5563	3707.67	0.666487	-0.585352
DataSet_03_402	FUBP1	EHF	TF	shRNA	Stomach	MKN7	GSE164224	GPL18460	3.77377	32.6507	8.65201	3.11304
DataSet_03_404	FUBP1	CDK7	TcoF	shRNA	Bone_marrow	D458	GSE164933	GPL24676	4762.67	2477.67	0.520227	-0.942787
DataSet_03_411	FUBP1	USP22	TcoF	shRNA	Liver	HuH7	GSE171225	GPL20301	15.0359	23.3577	1.55346	0.635485
DataSet_03_414	FUBP1	E2F2	TF	siRNA	Prostate	LNCaP	GSE172094	GPL24676	1900.33	1009.33	0.531135	-0.91285
DataSet_03_431	FUBP1	USP7	TcoF	shRNA	Skin	xenograft cells	GSE180986	GPL11154	11233.7	4906.67	0.436782	-1.19501
DataSet_03_437	FUBP1	SUFU	TcoF	shRNA	Mammary_gland	HCC1954 cells	GSE188806	GPL11154	3045	1825	0.599343	-0.738546
DataSet_03_439	FUBP1	FOXA2	TF	CRISPR	Liver	iPSCs-derived progenitors and mature hepatocytes	GSE190763	GPL20301	3234.25	2079.5	0.642962	-0.637195
DataSet_03_441	FUBP1	DAXX	TcoF	shRNA	Mammary_gland	MDA-MB-231	GSE192420	GPL20301	3.31048	6.1192	1.84844	0.886305
DataSet_03_460	FUBP1	IRF2	TF	shRNA	Cord_Blood	CD34+ cells	GSE212023	GPL18573	810.4	1265.9	1.56207	0.643457
DataSet_03_461	FUBP1	TXNIP	TcoF	shRNA	Cord_Blood	CD34+ cells	GSE212024	GPL18573	769.8	1375.2	1.78644	0.837086
DataSet_03_463	FUBP1	SOX9	TF	knockout	Liver	HuH7	GSE214335	GPL24676	2886.33	1128.67	0.391038	-1.35462
DataSet_03_464	FUBP1	PARP1	TF	knockout	Embryo_kidney	HEK293a	GSE218871	GPL30209	1979.4	3179.1	1.60609	0.683555
DataSet_03_466	FUBP1	SMARCA1	TF	Cas13	Embryo_kidney	HEK293T	GSE220741	GPL24676	15157	5690	0.375404	-1.41348
DataSet_03_467	FUBP1	SMARCA1	TF	CRISPR-Csm	Embryo_kidney	HEK293T	GSE220741	GPL24676	15157	30988	2.04447	1.03173
DataSet_04_010	FUBP1	FUBP1	TF	shRNA	Haematopoietic_and_lymphoid_tissue	K562	ENCSR608IXR	-	179.6	42.65	0.237472	-2.07417
DataSet_04_032	FUBP1	NFX1	TF	CRISPR	Liver	HepG2	ENCSR548ORV	-	75.46	31.29	0.414657	-1.27001
DataSet_04_053	FUBP1	CALR	TcoF	shRNA	Liver	HepG2	ENCSR040WAK	-	85.345	56.52	0.662253	-0.594545
