# Supplementary material for: Identification of lactylation-related biomarkers in osteoporosis from transcriptome and single-cell data
Source: Front Endocrinol (Lausanne). 2025 Aug 25;16:1621878. doi: 10.3389/fendo.2025.1621878 (PMC12414738; doi:10.3389/fendo.2025.1621878)
Supplement: Supplementary Table 10 — Potential Drugs Targeting CSRP2 Predicted by Comparative Toxicogenomics Database. [file Table10.csv]

Chemical Name	Chemical ID	CAS RN	Interaction Count	Organism Count
bisphenol A	C006780	80-05-7	11	4
Oxygen	D010100	7782-44-7	11	1
Tetrachlorodibenzodioxin	D013749	1746-01-6	6	2
pirinixic acid	C006253	50892-23-4	5	2
Carbon Tetrachloride	D002251	56-23-5	4	2
Cyclosporine	D016572	59865-13-3	4	1
Ethinyl Estradiol	D004997	57-63-6	4	4
4-(5-benzo(1,3)dioxol-5-yl-4-pyridin-2-yl-1H-imidazol-2-yl)benzamide	C459179		3	1
Aflatoxin B1	D016604	1162-65-8	3	2
cobaltous chloride	C018021	7646-79-9	3	2
Dietary Fats	D004041		3	1
Estradiol	D004958	50-28-2	3	2
perfluorooctane sulfonic acid	C076994	1763-23-1	3	2
Phenobarbital	D010634	50-06-6	3	2
titanium dioxide	C009495	13463-67-7	3	1
1,2-Dimethylhydrazine	D019813	540-73-8	2	1
2,6-dinitrotoluene	C023514	606-20-2	2	2
Acetaminophen	D000082	103-90-2	2	2
Arsenic Trioxide	D000077237	1327-53-3	2	1
Benzo(a)pyrene	D001564	50-32-8	2	2
Copper	D003300	7440-50-8	2	2
Dexamethasone	D003907	50-02-2	2	2
Doxorubicin	D004317	23214-92-8	2	1
ethylene dichloride	C024565	107-06-2	2	1
Lipopolysaccharides	D008070		2	1
Methamphetamine	D008694	537-46-2	2	1
mono-(2-ethylhexyl)phthalate	C016599	4376-20-9	2	1
perfluorooctanoic acid	C023036	335-67-1	2	1
sodium arsenite	C017947	13768-07-5	2	2
sodium bichromate	C016104	10588-01-9	2	1
Thapsigargin	D019284	67526-95-8	2	2
Tobacco Smoke Pollution	D014028		2	1
Tretinoin	D014212	302-79-4	2	2
trichostatin A	C012589	58880-19-6	2	1
Valproic Acid	D014635	99-66-1	2	1
Y 27632	C108830	138381-45-0	2	0
1H,1H,10H,10H-perfluorodecane-1,10-diol	C546883		1	1
1-Methyl-3-isobutylxanthine	D015056	28822-58-4	1	1
1-Methyl-4-phenylpyridinium	D015655	48134-75-4	1	1
2,2',4,4',5-brominated diphenyl ether	C477694		1	1
2,4,5,2',4',5'-hexachlorobiphenyl	C014024	35065-27-1	1	1
2-amino-7-(4-fluoro-2-(6-methoxypyridin-2-yl)phenyl)-4-methyl-7,8-dihydropyrido(4,3-d)pyrimidin-5(6H)-one	C570862		1	1
3,4,3',4'-tetrachlorobiphenyl	C028451		1	1
3,4,5,3',4'-pentachlorobiphenyl	C023035	57465-28-8	1	1
4,4'-diaminodiphenylmethane	C009505	101-77-9	1	1
4,4'-hexafluorisopropylidene diphenol	C583074		1	1
4-toluidine	C029370	106-49-0	1	1
9,10-Dimethyl-1,2-benzanthracene	D015127	57-97-6	1	1
Acrylamide	D020106	79-06-1	1	1
Aldrin	D000452	309-00-2	1	1
Ammonium Chloride	D000643	12125-02-9	1	1
ampullosporin	C109004		1	1
aristolochic acid I	C000228	313-67-7	1	1
Arsenic	D001151	7440-38-2	1	1
arsenic disulfide	C058317	56320-22-0	1	1
arsenite	C015001	15502-74-6	1	1
Atrazine	D001280	1912-24-9	1	1
beta-lapachone	C014638		1	1
beta-Naphthoflavone	D019324	6051-87-2	1	1
Bexarotene	D000077610		1	1
bisphenol B	C492482		1	1
butyraldehyde	C018475	123-72-8	1	1
Cadmium	D002104	7440-43-9	1	1
Cadmium Chloride	D019256	10108-64-2	1	1
candoxin	C459604		1	1
carbonyl sulfide	C010063	463-58-1	1	1
Cellulose	D002482	9004-34-6	1	1
CGP 52608	C092451	87958-67-6	1	1
Chlordecone	D007631	143-50-0	1	1
chloropicrin	C100187	76-06-2	1	1
Clobetasol	D002990	25122-41-2	1	1
Clofibrate	D002994	637-07-0	1	1
Cobalt	D003035	7440-48-4	1	1
Cocaine	D003042	50-36-2	1	1
Copper Sulfate	D019327	7758-98-7	1	1
Corticosterone	D003345	50-22-6	1	1
Cuprizone	D003471	370-81-0	1	1
Dibutyl Phthalate	D003993	84-74-2	1	1
Diethylnitrosamine	D004052	55-18-5	1	1
Dihydrotestosterone	D013196	521-18-6	1	1
Dioxins	D004147		1	1
Disulfiram	D004221	97-77-8	1	1
dorsomorphin	C516138		1	1
Endosulfan	D004726	115-29-7	1	1
Fenretinide	D017313	65646-68-6	1	1
Fenthion	D005284	55-38-9	1	1
Flavonoids	D005419		1	1
Flutamide	D005485	13311-84-7	1	1
Folic Acid	D005492	59-30-3	1	1
Gemcitabine	D000093542		1	1
Genistein	D019833	446-72-0	1	1
Gentamicins	D005839		1	1
Glucose	D005947	50-99-7	1	0
hexabromocyclododecane	C089796	25637-99-4	1	1
Hydrogen Peroxide	D006861	7722-84-1	1	1
hydroquinone	C031927	123-31-9	1	1
ICG 001	C492448		1	1
Indomethacin	D007213	53-86-1	1	1
Ivermectin	D007559	70288-86-7	1	1
Ketamine	D007649	6740-88-1	1	1
Lactic Acid	D019344	50-21-5	1	1
LDN 193189	C554430		1	1
lead acetate	C008261	301-04-2	1	1
Leflunomide	D000077339	75706-12-6	1	1
licochalcone B	C541528		1	1
Magnetite Nanoparticles	D058185		1	1
Methapyrilene	D008701	91-80-5	1	1
methidathion	C005828	950-37-8	1	1
Methylcholanthrene	D008748	56-49-5	1	1
Milrinone	D020105	78415-72-2	1	1
Monocrotaline	D016686	315-22-0	1	1
Mustard Gas	D009151	505-60-2	1	1
n-butoxyethanol	C017096	111-76-2	1	1
Nickel	D009532	7440-02-0	1	1
ochratoxin A	C025589	303-47-9	1	1
Palm Oil	D000073878		1	1
PCI 5002	C568608		1	1
pentanal	C046012	110-62-3	1	1
Phenylephrine	D010656	59-42-7	1	1
Plant Extracts	D010936		1	1
Plant Oils	D010938		1	1
Poly I-C	D011070		1	1
Progesterone	D011374	57-83-0	1	1
propylparaben	C006068	94-13-3	1	1
Propylthiouracil	D011441	51-52-5	1	1
Quercetin	D011794	117-39-5	1	1
Resveratrol	D000077185		1	1
S-(1,2-dichlorovinyl)cysteine	C039961	627-72-5	1	1
SCH 23390	C534628		1	1
schizandrin B	C015499		1	1
Silicon Dioxide	D012822	7631-86-9	1	1
Smoke	D012906		1	1
sodium arsenate	C009277		1	1
Succimer	D004113	304-55-2	1	1
Sunitinib	D000077210		1	1
TAK-243	C000622638		1	1
Temozolomide	D000077204	85622-93-1	1	1
tetrabromobisphenol A	C020806	79-94-7	1	1
Thioacetamide	D013853	62-55-5	1	1
Thiram	D013893	137-26-8	1	1
TL8-506	C000723777		1	1
Tocopherols	D024505		1	1
trans-10,cis-12-conjugated linoleic acid	C496197		1	1
triptonide	C084079	38647-11-9	1	1
tris(1,3-dichloro-2-propyl)phosphate	C016805	13674-87-8	1	1
tungsten carbide	C002802	11130-73-7	1	1
Tunicamycin	D014415	11089-65-9	1	1
Urethane	D014520	51-79-6	1	1
Vehicle Emissions	D001335		1	1
vinclozolin	C025643	50471-44-8	1	1
vinylidene chloride	C029297	75-35-4	1	1
Zeranol	D015029	26538-44-3	1	1
Zinc	D015032	7440-66-6	1	1
zinc chloride	C016837	7646-85-7	1	1
Zoledronic Acid	D000077211		1	1
