# Supplementary material for: Identification of lactylation-related biomarkers in osteoporosis from transcriptome and single-cell data
Source: Front Endocrinol (Lausanne). 2025 Aug 25;16:1621878. doi: 10.3389/fendo.2025.1621878 (PMC12414738; doi:10.3389/fendo.2025.1621878)
Supplement: Supplementary Table 11 — Potential Drugs Targeting FUBP1 Predicted by Comparative Toxicogenomics Database. [file Table11.csv]

Chemical Name	Chemical ID	CAS RN	Interaction Count	Organism Count
bisphenol A	C006780	80-05-7	16	5
Valproic Acid	D014635	99-66-1	10	1
Tetrachlorodibenzodioxin	D013749	1746-01-6	7	2
4-(5-benzo(1,3)dioxol-5-yl-4-pyridin-2-yl-1H-imidazol-2-yl)benzamide	C459179		4	1
Carbon Tetrachloride	D002251	56-23-5	4	2
Ethinyl Estradiol	D004997	57-63-6	4	2
Acetaminophen	D000082	103-90-2	3	3
Arsenic Trioxide	D000077237	1327-53-3	3	1
Cisplatin	D002945	15663-27-1	3	2
dorsomorphin	C516138		3	1
Doxorubicin	D004317	23214-92-8	3	1
Thioacetamide	D013853	62-55-5	3	2
1-Methyl-4-phenylpyridinium	D015655	48134-75-4	2	1
2,2',4,4',5-brominated diphenyl ether	C477694		2	1
arsenite	C015001	15502-74-6	2	2
bisphenol S	C543008	80-09-1	2	1
Cadmium Chloride	D019256	10108-64-2	2	1
Dexamethasone	D003907	50-02-2	2	2
Hyaluronic Acid	D006820	9004-61-9	2	1
Indomethacin	D007213	53-86-1	2	2
N-Methyl-3,4-methylenedioxyamphetamine	D018817	42542-10-9	2	1
Phenylmercuric Acetate	D010662	62-38-4	2	1
sodium bichromate	C016104	10588-01-9	2	1
trichostatin A	C012589	58880-19-6	2	1
1,2-Dimethylhydrazine	D019813	540-73-8	1	1
17-ethynyl-5-androstene-3, 7, 17-triol	C524733		1	1
1-Methyl-3-isobutylxanthine	D015056	28822-58-4	1	1
2,4-dinitrotoluene	C016403	121-14-2	1	1
2,6-dinitrotoluene	C023514	606-20-2	1	1
4,4'-hexafluorisopropylidene diphenol	C583074		1	1
4-hydroxy-2-nonenal	C027576	29343-52-0	1	1
7,8-Dihydro-7,8-dihydroxybenzo(a)pyrene 9,10-oxide	D015123	55097-80-8	1	1
Acrylamide	D020106	79-06-1	1	1
Aflatoxin B1	D016604	1162-65-8	1	1
alpha-Chlorohydrin	D000517	96-24-2	1	1
Amphetamine	D000661	300-62-9	1	1
Amphotericin B	D000666	1397-89-3	1	1
aristolochic acid I	C000228	313-67-7	1	1
Arsenic	D001151	7440-38-2	1	1
beta-lapachone	C014638		1	1
bisphenol F	C000611646		1	1
Bleomycin	D001761	11056-06-7	1	1
Butyric Acid	D020148	107-92-6	1	1
Cadmium	D002104	7440-43-9	1	1
Caffeine	D002110	58-08-2	1	1
Carbamazepine	D002220	298-46-4	1	1
CGP 52608	C092451	87958-67-6	1	1
Chlorodiphenyl (54% Chlorine)	D020111	11097-69-1	1	1
Choline	D002794	62-49-7	1	1
Clofibrate	D002994	637-07-0	1	1
Clozapine	D003024	5786-21-0	1	1
cobaltous chloride	C018021	7646-79-9	1	1
Cocaine	D003042	50-36-2	1	1
cordycepin	C058120	73-03-0	1	1
coumarin	C030123	91-64-5	1	1
cupric chloride	C029892	7447-39-4	1	1
Cyclosporine	D016572	59865-13-3	1	1
Dactinomycin	D003609	50-76-0	1	1
decamethrin	C017180	52820-00-5	1	1
deoxynivalenol	C007262	51481-10-8	1	1
diallyl trisulfide	C042577	2050-87-5	1	1
Dichlorodiphenyl Dichloroethylene	D003633	72-55-9	1	1
di-n-butylphosphoric acid	C065087	107-66-4	1	1
Enzyme Inhibitors	D004791		1	1
Fenretinide	D017313	65646-68-6	1	1
Finasteride	D018120	98319-26-7	1	1
Flutamide	D005485	13311-84-7	1	1
Folic Acid	D005492	59-30-3	1	1
FR900359	C000607068		1	1
Gentamicins	D005839		1	1
geraniol	C007836	624-15-7	1	1
Glucose	D005947	50-99-7	1	0
Glyphosate	D000097797		1	1
Hydrogen Peroxide	D006861	7722-84-1	1	1
Ionomycin	D015759	56092-81-0	1	1
Ivermectin	D007559	70288-86-7	1	1
jinfukang	C544151		1	1
Ketamine	D007649	6740-88-1	1	1
Lactic Acid	D019344	50-21-5	1	1
LDN 193189	C554430		1	1
Lead	D007854	7439-92-1	1	1
Leflunomide	D000077339	75706-12-6	1	1
Lipopolysaccharides	D008070		1	1
Magnetite Nanoparticles	D058185		1	1
Methamphetamine	D008694	537-46-2	1	1
Methionine	D008715	63-68-3	1	1
Methoxychlor	D008731	72-43-5	1	1
Miconazole	D008825	22916-47-8	1	1
momfluorothrin	C000627226		1	1
Nanotubes, Carbon	D037742		1	1
Nickel	D009532	7440-02-0	1	1
Niclosamide	D009534	50-65-7	1	1
nutlin 3	C482205		1	1
ochratoxin A	C025589	303-47-9	1	1
Oxaliplatin	D000077150		1	1
Palmitic Acid	D019308	57-10-3	1	1
Pentachlorophenol	D010416	87-86-5	1	1
Phenobarbital	D010634	50-06-6	1	1
pirinixic acid	C006253	50892-23-4	1	1
Plant Extracts	D010936		1	1
quinocetone	C502851		1	1
quinoline	C037219	91-22-5	1	1
Resveratrol	D000077185		1	1
Ribonucleotides	D012265		1	1
schizandrin B	C015499		1	1
Silicon Dioxide	D012822	7631-86-9	1	1
sodium arsenate	C009277		1	1
sodium arsenite	C017947	13768-07-5	1	1
Succimer	D004113	304-55-2	1	1
Sunitinib	D000077210		1	1
T-2 Toxin	D013605	21259-20-1	1	1
TAK-243	C000622638		1	1
Tamoxifen	D013629	10540-29-1	1	1
tanespimycin	C112765		1	1
tert-Butylhydroperoxide	D020122	75-91-2	1	1
Tetradecanoylphorbol Acetate	D013755	16561-29-8	1	1
Thapsigargin	D019284	67526-95-8	1	1
titanium dioxide	C009495	13463-67-7	1	1
Tobacco Smoke Pollution	D014028		1	1
Topotecan	D019772	123948-87-8	1	1
Tretinoin	D014212	302-79-4	1	1
Trichloroethylene	D014241	79-01-6	1	1
triphenyl phosphate	C005445	115-86-6	1	1
triptolide	C001899	38748-32-2	1	1
triptonide	C084079	38647-11-9	1	1
tris(1,3-dichloro-2-propyl)phosphate	C016805	13674-87-8	1	1
Troglitazone	D000077288	97322-87-7	1	1
trovafloxacin	C080163	146836-84-2	1	1
UVI 3003	C525131		1	1
VER 155008	C550733		1	1
vinclozolin	C025643	50471-44-8	1	1
Vincristine	D014750		1	1
